# Supplementary material for: Chætognath transcriptome reveals ancestral and unique features among bilaterians
Source: Genome Biol. 2008 Jun 4;9(6):R94. doi: 10.1186/gb-2008-9-6-r94 (PMC2481426; doi:10.1186/gb-2008-9-6-r94)
Supplement: Additional data file 3 — Trans-spliced genes conserved between S. cephaloptera and C. elegans and homologous to a SwissProt entry (Figure S6 in Additional data file 1). [file gb-2008-9-6-r94-S3.xls]

## Sheet: Merge_tab.xls
SwissProtID	Spadella ESTs	Score	Description	Caenorhabditis ESTs	Score
A2A825|CA089_MOUSE	19YO10, 9YK05,	188	Miro domain-containing protein C1orf89 homolog
O00303|IF35_HUMAN	11YJ02,	246	Eukaryotic translation initiation factor 3 subunit 5	gi|47631225, gi|31234670, gi|18280330, gi|18280321, gi|47596601,	115
O16852|PCNA_SARCR	1CC08, 19YE18, 28YJ13, CA1BH10, 30YL18,	186	Proliferating cell nuclear antigen
O26807|MSRB_METTH	21YG11, 17YP08, 6YD16, 20YA08,	155	Peptide methionine sulfoxide reductase msrB
O57535|NDK_CHICK	C1C07, B1BH05,	233	Nucleoside diphosphate kinase	gi|47707555,	120
O70351|HCD2_RAT	19YI24,	252	3-hydroxyacyl-CoA dehydrogenase type-2	gi|14829290, gi|47637936, gi|47596461, gi|18244228, gi|18274290,	226
O73817|PSB3_ONCMY	6YB15, 25YK19,	307	Proteasome subunit beta type 3	gi|47593898, gi|47595744, gi|47626079, gi|47597728,	202
O75340|PDCD6_HUMAN	18YN21, 23YF06, 10YP02,	196	Programmed cell death protein 6
O77460|IPYR_DROME	16YK07, B1CC03,	257	Inorganic pyrophosphatase	gi|31244403, gi|18248971, gi|31234654, gi|18247150,	261
P05091|ALDH2_HUMAN	5YM22,	157	Aldehyde dehydrogenase, mitochondrial	gi|47706042, gi|47639043, gi|47630591, gi|18273789, gi|18271726,	261
P07283|PMM_YEAST	2YP05,	206	Phosphomannomutase
P14315|CAPZB_CHICK	10YN07, 10YN07,	156	F-actin capping protein subunit beta isoforms 1 and 2
P18321|PROF_CLYJA	2YD05, 14YJ12, 15YM05,	213	Profilin
P21670|PSA4_RAT	3YH14, 15YJ18, 5YO13,	337	Proteasome subunit alpha type 4	gi|47644576, gi|47637510, gi|47637510, gi|47641278, gi|47590778, gi|47623811,	276
P25160|ARL1_DROME	1BA06, 15YH13,	245	GTP-binding ADP-ribosylation factor homolog 1 protein	gi|47639143, gi|47623193, gi|47592725, gi|18276710, gi|47623189,	305
P29520|EF1A_BOMMO	12YA07, 19YK21,	379	Elongation factor 1-alpha	gi|47711809, gi|47631883, gi|47635644, gi|47590780, gi|47710487,	380
P35280|RAB8A_RAT	12YL10,	184	Ras-related protein Rab-8A	gi|31232764, gi|18267989, gi|47707304, gi|31244170, gi|18269193,	274
P36958|RPB9_DROME	25YL01,	201	DNA-directed RNA polymerase II subunit RPB9	gi|31236229,	103
P41383|TBA2_PATVU	A1CC11,	451	Tubulin alpha-2/alpha-4 chain	gi|47594759, gi|47636431, gi|47595721, gi|47711468, gi|47598087,	362
P42577|FRIS_LYMST	11YL04, 8YL06, 1DB12,	188	Soma ferritin
P43332|SNRPA_DROME	30YN04,	263	U1 small nuclear ribonucleoprotein A
P45878|FKBP2_MOUSE	28YD01, 26YB02, 1DA04, 24YE14,	180	FK506-binding protein 2	gi|18273175, gi|47598601, gi|18284629, gi|18276427, gi|47703867,	165
P46967|DAD1_XENLA	7YC01, 4YL14, 12YB22, 20YN17, 15YN08,	180	Dolichyl-diphosphooligosaccharide--protein glycosyltransferase subunit dad1	gi|47596096, gi|31238595, gi|18267339, gi|47593674, gi|47595294,	127
P48556|PSMD8_HUMAN	26YC07, 25YL08, 16YC16, 6YI14,	259	26S proteasome non-ATPase regulatory subunit 8	gi|47622674,	113
P49596|PP2C2_CAEEL	20YP23,	201	Probable protein phosphatase 2C T23F11.1	gi|47639794, gi|47639962, gi|18269054, gi|18276032, gi|18269412,	438
P54357|MLC2_DROME	22YK13,	171	Myosin-2 essential light chain	gi|47594819, gi|47591097, gi|47591703, gi|31243970, gi|47636831,	164
P54611|VATE_DROME	5YH14,	185	Vacuolar ATP synthase subunit E	gi|18244939, gi|14838966, gi|31244771,	144
P55168|CCNC_CHICK	20YG23,	301	Cyclin-C
P55770|NH2L1_RAT	3YN24, 4YE19, 13YE17, 8YE06, 16YA18,	177	NHP2-like protein 1	gi|18247503, gi|31235744, gi|47594744, gi|47622437, gi|14841805,	154
P57776|EF1D_MOUSE	26YN09, A1CE10, 21YP13,	150	Elongation factor 1-delta
P59999|ARPC4_MOUSE	18YE09, 27YA22,	224	Actin-related protein 2/3 complex subunit 4
P60901|PSA6_RAT	11YJ14,	313	Proteasome subunit alpha type 6	gi|47639730, gi|47718322, gi|47634311, gi|47599219, gi|47644576,	258
P61327|MGN_MOUSE	30YE24,	285	Protein mago nashi homolog	gi|18277185, gi|47634556, gi|18272841, gi|47596437,	245
P62317|SMD2_MOUSE	28YG05,	177	Small nuclear ribonucleoprotein Sm D2	gi|47705514, gi|14841445, gi|47705163, gi|47708143, gi|47637838,	164
P62489|RPB7_RAT	17YK20, 1AD08,	321	DNA-directed RNA polymerase II subunit RPB7
P62958|HINT1_BOVIN	10YM17, 7YO05, 11YE05, A1BB04, 9YH07,	158	Histidine triad nucleotide-binding protein 1
P63245|GBLP_RAT	29YD22,	427	Guanine nucleotide-binding protein subunit beta 2-like 1	gi|47639804, gi|47639804, gi|18246154, gi|18246154, gi|18283873, gi|18283873, gi|18249175, gi|18249175, gi|18272218, gi|18272218,	283
P67963|KC1A_XENLA	9YC12,	393	Casein kinase I isoform alpha	gi|47632811, gi|47641810, gi|47637810, gi|18243688, gi|14835828,	350
P70099|RAD51_CRIGR	26YM23,	209	DNA repair protein RAD51 homolog 1
P81004|VDAC2_XENLA	9YG03, 12YJ09,	231	Voltage-dependent anion-selective channel protein 2	gi|47621298, gi|47637061, gi|47592559, gi|47645789, gi|18267749,	177
P83877|TXN4A_MOUSE	1BF03, 6YG13,	278	Thioredoxin-like protein 4A
P83941|ELOC_RAT	22YJ21,	214	Transcription elongation factor B polypeptide 1
P91791|PPIA_HEMPU	23YE02, 19YF15, 29YF15, 3YF18, 11YE23, 1DH05, 10YK12, 26YK06, 21YC21, 24YF22, 2YP19, 25YO09, 10YB04, 20YB22, 23YM06, 10YJ08, 20YI07, 13YI23, 4YD19, 20YL03, 26YC11, 4YN03, 28YN01,	167	Peptidyl-prolyl cis-trans isomerase	gi|47644810, gi|18271940, gi|47590607, gi|47596064, gi|47644262,	242
P91917|TG210_CAEEL	11YO04,	259	Putative GTP-binding protein tag-210	gi|14836932, gi|18247024, gi|47622888, gi|47599916, gi|18277938,	397
Q17029|VATF_ANOGA	13YB24, 6YP05,	179	Vacuolar ATP synthase subunit F	gi|18287580, gi|18271323, gi|18245954, gi|18277202, gi|47594987,	150
Q17031|CDC42_ANOGA	26YP14,	328	CDC42 homolog	gi|18274906, gi|18267931, gi|14831909, gi|47595216, gi|47703189,	355
Q17QE5|CIB1_BOVIN	16YK21,	166	Calcium and integrin-binding protein 1	gi|18283051,	51.6
Q17QJ5|TSN5_BOVIN	30YE11,	235	Tetraspanin-5	gi|47592908, gi|47593134, gi|47708272, gi|47624377, gi|47623213,	82
Q20496|GDIR_CAEEL	12YE07,	174	Probable rho GDP-dissociation inhibitor	gi|47637273,	385
Q24214|CANB2_DROME	21YL03,	193	Calcineurin subunit B isoform 2	gi|18288434, gi|47636831, gi|14844080, gi|47636835, gi|18284141,	118
Q24537|HMG2_DROME	28YM11,	208	High mobility group protein DSP1	gi|47593256, gi|14835429, gi|47593481, gi|18278614, gi|18244509,	158
Q32LG3|MDHM_BOVIN	24YH07,	267	Malate dehydrogenase, mitochondrial	gi|18272712, gi|18249544, gi|47627042, gi|47625639, gi|18249495,	217
Q3MHN0|PSB6_BOVIN	24YP07,	310	Proteasome subunit beta type 6
Q3UMM4|CDK10_MOUSE	3YB20,	308	Cell division protein kinase 10	gi|18288399, gi|18277516, gi|18277398, gi|14836002, gi|47594209,	132
Q4AEH8|GPX2_MACFU	6YK06, 11YC22,	208	Glutathione peroxidase 2
Q502K9|SELT2_DANRE	20YB09,	154	Selenoprotein T2	gi|47633305, gi|47636733,	124
Q5BJP3|UFM1_RAT	24YP20, 13YD14,	150	Ubiquitin-fold modifier 1
Q5BJS7|CPNE9_RAT	5YE09,	175	Copine-9	gi|14829046, gi|18286771, gi|31232259, gi|31235601,	129
Q5E951|TBCB_BOVIN	A1DG05,	211	Tubulin folding cofactor B
Q5E9K0|PSB2_BOVIN	14YL19, 21YM06, 13YD21,	238	Proteasome subunit beta type 2	gi|47599626, gi|47597728,	123
Q5F359|TPPC5_CHICK	CA1AG02,	218	Trafficking protein particle complex subunit 5
Q5R4X8|PRAF3_PONPY	B1BC11, 24YL22,	182	PRA1 family protein 3
Q5R628|LSM5_PONPY	A1BF11, 10YF05,	151	U6 snRNA-associated Sm-like protein LSm5
Q5RC57|NDUS8_PONPY	16YI07,	309	NADH dehydrogenase [ubiquinone] iron-sulfur protein 8, mitochondrial	gi|47645801, gi|47643031, gi|47633635, gi|47562932,	230
Q5RCP3|LSM8_PONPY	11YO03, 19YP03, C1CA02,	154	U6 snRNA-associated Sm-like protein LSm8	gi|14829833, gi|56082869, gi|14828469, gi|47598134,	119
Q5RE33|REEP5_PONPY	8YA07,	202	Receptor expression-enhancing protein 5	gi|18280427, gi|47623351, gi|18246776,	165
Q5RFF4|EIF1_PONPY	CA1DC02,	150	Eukaryotic translation initiation factor 1	gi|47594721, gi|47703114, gi|47628331,	102
Q5RFQ3|PWP2_PONPY	26YA06,	196	Periodic tryptophan protein 2 homolog	gi|47621167, gi|14825662, gi|18278539, gi|18286891, gi|47595801,	52.4
Q5RKI1|IF4A2_RAT	B1BE07,	374	Eukaryotic initiation factor 4A-II	gi|47597078, gi|47718346, gi|18267343, gi|47592461, gi|47625821,	233
Q5RKQ0|BCAS2_DANRE	21YO20, B1AF08,	241	BCAS2 protein homolog	gi|47635876, gi|47635876,	72
Q5U211|SNX3_RAT	28YG19,	218	Sorting nexin-3
Q5XIH7|PHB2_RAT	3YD04, 4YL24,	309	Prohibitin-2	gi|14840703, gi|18278740, gi|47631349, gi|31234994,	225
Q5ZJF4|PRDX6_CHICK	11YK04,	253	Peroxiredoxin-6	gi|31238266, gi|18246013, gi|14827637, gi|47598686, gi|47627297,	181
Q5ZKG5|PPAC_CHICK	9YE15,	191	Low molecular weight phosphotyrosine protein phosphatase
Q63009|ANM1_RAT	5YE08, C1AD02, B1DC01,	265	Protein arginine N-methyltransferase 1	gi|18248029, gi|18278093, gi|18245560, gi|18283722, gi|18267788,	238
Q63569|PRS6A_RAT	7YH15,	364	26S protease regulatory subunit 6A	gi|31238857, gi|47625383, gi|47625383, gi|14837674, gi|47709619, gi|18243397,	275
Q63584|TMEDA_RAT	20YL01,	209	Transmembrane emp24 domain-containing protein 10	gi|47638985, gi|47640068, gi|31235650, gi|47593560, gi|47704452,	211
Q63945|SET_RAT	20YE03,	239	Protein SET	gi|31245860, gi|14825545, gi|47633835, gi|18249227, gi|18277046,	59.7
Q64I00|DHE4_PONPY	26YL03,	194	Glutamate dehydrogenase 2, mitochondrial	gi|47621601, gi|47625165, gi|47631905, gi|47630677, gi|47598587,	246
Q66KD6|PHOP2_XENTR	10YN09,	152	Probable phosphatase phospho2
Q6DEY3|F108B_XENTR	24YJ02,	194	Abhydrolase domain-containing protein FAM108B1	gi|18283037,	123
Q6INV3|LRC57_XENLA	1CA12,	201	Leucine-rich repeat-containing protein 57	gi|47645757, gi|47645757, gi|47633565, gi|47633565, gi|47643969, gi|47643969, gi|18244188, gi|18244188, gi|47634704, gi|47634704,	77.8
Q6IR75|CSN2_XENLA	18YB09,	335	COP9 signalosome complex subunit 2 (Fragment)	gi|47635342, gi|47637998, gi|18247350, gi|47634900, gi|47709720,	264
Q6NRS2|PQLC1_XENLA	17YA03,	171	PQ-loop repeat-containing protein 1	gi|18282966,	108
Q6NUH2|NAT11_XENLA	17YH24, 30YJ24, 25YJ06, 5YJ11,	172	N-acetyltransferase 11
Q6NZW8|ARL8B_DANRE	24YF21, 28YF09, 23YL18, 1CE09, 22YL24,	341	ADP-ribosylation factor-like protein 8B	gi|31233897, gi|47639143, gi|47623193, gi|47623019, gi|14835823,	166
Q6P823|H33_XENTR	17YA22, 28YE07, 30YP11, 25YK10, CA1CF03, 2YH10, 13YK11, 9YI10, 15YF09, 20YM01, 24YG02, 4YJ05, 22YA23, 19YM14, 20YF02, 26YD05, 11YJ23, 4YC06, 2YH13,	194	Histone H3.3	gi|47644616, gi|18276928, gi|47595242, gi|18248322, gi|47703426, gi|47703426,	263
Q6QLW4|CYC_PECGU	29YJ20, 8YD15, A1CC01, B1AF01, 28YP13,	175	Cytochrome c	gi|47599541, gi|18286596, gi|47631377, gi|18249142, gi|14828429,	144
Q71U00|SKP1_XENLA	11YH04,	246	S-phase kinase-associated protein 1A	gi|18267156, gi|14832510, gi|18267787, gi|47636993,	192
Q7ZUY3|H2AX_DANRE	11YI17, 23YN24, 22YD14, 25YD07, 6YK09, 2YN18,	191	Histone H2A.x	gi|18246130, gi|47598713, gi|47597713, gi|14827501, gi|31236490,	182
Q80Y14|GLRX5_MOUSE	1AG11,	164	Glutaredoxin-related protein 5	gi|18269861,	101
Q86WA6|BPHL_HUMAN	14YC10,	187	Valacyclovir hydrolase
Q8K0H5|TAF10_MOUSE	5YA18,	151	Transcription initiation factor TFIID subunit 10	gi|31243865, gi|18244866,	86.7
Q8MJ50|OSTF1_BOVIN	A1B07,	218	Osteoclast-stimulating factor 1	gi|47593347, gi|14826002, gi|47593135, gi|47598487, gi|14829849,	190
Q91VR2|ATPG_MOUSE	3YP10, 24YH03,	185	ATP synthase gamma chain, mitochondrial	gi|47590700, gi|47593339, gi|47644138, gi|18249418, gi|18268038,	187
Q920L6|ELOV6_RAT	6YM24, 10YA10,	197	Elongation of very long chain fatty acids protein 6	gi|47708164, gi|18284405, gi|47593947, gi|47591963, gi|14842755,	134
Q93104|ERH_AEDAE	29YA06, 26YG19, 14YD20,	168	Enhancer of rudimentary homolog	gi|18282881,	89.7
Q94535|U2AF1_DROME	17YD10,	164	Splicing factor U2af 38 kDa subunit
Q969G6|RIFK_HUMAN	7YN18,	168	Riboflavin kinase
Q99M63|SMU1_RAT	5YH03,	161	Smu-1 suppressor of mec-8 and unc-52 protein homolog	gi|47624793, gi|47624793, gi|47624793, gi|47627721, gi|47632975, gi|47639804,	68.6
Q9BY42|CT043_HUMAN	15YA13,	184	Uncharacterized protein C20orf43
Q9CQ19|MLRN_MOUSE	4YI17,	201	Myosin regulatory light chain 2, smooth muscle isoform	gi|47591894, gi|47591897, gi|31232661, gi|18274215, gi|47596339,	241
Q9CQH7|BT3L4_MOUSE	7YE20,	202	Transcription factor BTF3 homolog 4	gi|18245491, gi|18286526, gi|18249303, gi|47641136, gi|14831366,	158
Q9D0D4|DIM1L_MOUSE	3YH18,	325	Probable dimethyladenosine transferase	gi|18244475, gi|18244475,	147
Q9D4P0|ARL5B_MOUSE	4YO24,	167	ADP-ribosylation factor-like protein 5B	gi|47623193, gi|47592725, gi|18276710, gi|47623019, gi|47623189,	183
Q9DAA6|EXOS1_MOUSE	29YM09,	157	3'-5' exoribonuclease CSL4 homolog	gi|47710747,	91.3
Q9DAR7|DCPS_MOUSE	28YC15,	171	Scavenger mRNA-decapping enzyme DcpS
Q9DB50|AP1S2_MOUSE	11YM21,	177	AP-1 complex subunit sigma-2	gi|47600221, gi|47633625, gi|47633625, gi|47592042,	250
Q9EQZ5|LTB4D_CAVPO	16YH04,	184	NADP-dependent leukotriene B4 12-hydroxydehydrogenase
Q9H3F6|KCD10_HUMAN	28YM22,	274	BTB/POZ domain-containing protein KCTD10	gi|47594503, gi|47623311, gi|47645344, gi|14835688, gi|47644964,	64.7
Q9IB83|PSB12_CARAU	15YO07, 28YM02,	314	Proteasome subunit beta type 1-B	gi|47597728, gi|47593898, gi|47595744, gi|47626079,	103
Q9JHS3|MAPIP_MOUSE	4YF15, 7YC13, A1AE12,	179	Mitogen-activated protein-binding protein-interacting protein	gi|47627577, gi|47596701, gi|18272251, gi|47640358, gi|18287407,	75.9
Q9JJ80|BXDC1_MOUSE	12YN04,	219	Brix domain-containing protein 1	gi|31246714,	145
Q9JM76|ARPC3_MOUSE	3YC11,	242	Actin-related protein 2/3 complex subunit 3
Q9QYF1|RDH11_MOUSE	19YF24,	155	Retinol dehydrogenase 11	gi|14840775, gi|47632637, gi|18247079, gi|14839498, gi|47618154,	80.1
Q9QZ06|TOLIP_MOUSE	15YM24,	192	Toll-interacting protein
Q9R1P4|PSA1_MOUSE	25YB18,	351	Proteasome subunit alpha type 1	gi|47618849, gi|47622407, gi|47709774, gi|47641422, gi|47630095,	223
Q9W719|HPRT_CHICK	14YO05,	248	Hypoxanthine-guanine phosphoribosyltransferase
Q9Y255|PRLD1_HUMAN	5YG04, B1CE06,	150	PRELI domain-containing protein 1, mitochondrial	gi|14844406, gi|14842562, gi|18246725,	64.3
