# Supplementary material for: Chætognath transcriptome reveals ancestral and unique features among bilaterians
Source: Genome Biol. 2008 Jun 4;9(6):R94. doi: 10.1186/gb-2008-9-6-r94 (PMC2481426; doi:10.1186/gb-2008-9-6-r94)
Supplement: Additional data file 5 — Transcript sequences of RP L36 exhibiting the alternative forms corresponding to paralogous copies and the position of primers designed to specifically amplify these forms. [file gb-2008-9-6-r94-S5.fast]

> P_L36Gen
------------------------------------------------------------
-----------------------------TGGCTCCCAAATACGCTATGG----------
------------------------------------------------------------
------------------------------------------------------------
------------------------------------------------------------
------------------------------------------------------------
------------------------------------------------------------
------------------------------------------------------------
------------------------------------------------------------
------------------------------------------------------------
------------------------------------------------------------
-
> P_L36R1
------------------------------------------------------------
------------------------------------------------------------
------------------------------------------------------------
------------------------------------------------------------
------------------------------------------------------------
------------------------------------------------------------
------------------------------------------------------------
------------------------------------------------------------
---------------GTTTTCAATCGCTTCAGTAAGGTTG--------------------
------------------------------------------------------------
------------------------------------------------------------
-
> L36_CDS1
------------------------------------------------------------
----------------------------ATGGCTCCCAAATACGCTATGGCTATTGGTCG
CGTCAGGGATAAGGGCTTTCGCACCACCAAAAACAAGGCTACGGTGAAACCTTCGAGGAG
AAAGGGCGTCCAACACAAGCATGTCCGATTCGTTCGGGATACGGTTAGAGAAATCGCCGG
TTTCGCCCCCTACGAAAAGCGATGCCTCGAGTTGCTCAAGGTATCCAAGGATAAGCGGTG
CTTGAAGTTCGCCAAGAAACGTCTCGGGGCCCACATCCGCGGCAAGAGAAAGCGGGAAGA
GATGCAGGCCGTGCTCCAGGCGCAACGCAAAGCCGCTACCAAG-----------------
------------------------------------------------------------
------------------------------------------------------------
------------------------------------------------------------
------------------------------------------------------------
-
> 3YO16
-GAAGCTTATAATTGAGTAGTTTCAATTTGTTTAAA---------GTTTTGTTTTGTGAC
AGAAAAAGGTTATTCTAAAACTAGAACTATGGCTCCCAAATACGCTATGGCTATTGGTCG
CGTCAGGGATAAGGGCTTTCGCACCACCAAAAACAAGGCTCCGGTGAAACCATCGAGGAG
AAAGGGCGTCCAACACAAGCATGTCCGATTCGTTCGGGATACGGTTAGAGAAATCGCCGG
TTTCGCTCCCTACGAAAAGCGATGCCTCGAGTTGCTCAAGGTATCCAAGGATAAGCGGTG
CTTAAAGTTCGCCAAGAAACGTCTCGGGGCCCACATCCGCGGCAAGAGAAAGCGGGAAGA
GATGCAGGCCGTTCTCCAGGCGCAACGCAAAGCCGCTACCAAGCAGTGATCCCCGCGACT
TTTTACTAATTCACACTTCATCTTAGGAGCGTGGGTGCCCATTTGATTAAAACTGTTTCA
ATGACCCGTTAAATCGTTTTCAATCGCTTCAGTAAGGTTGTTTT---TTTTTTTCCCTAT
TCCCGTTTCTATATT-AAAAAAAGTTTCCAACGTATTATCTTTTTCCAGCAAAAAAAAAA
AAAAAAAAAAAAAAAAAAA-----------------------------------------
-
> 3YF22
GGAAGCTTATAATTGAGTAGTTTCAATTTGTTTGAA---------GTTTTGTTTTGTGAC
AGAAAAAGGTTATTCTAAAACTAGAACTATGGCTCCCAAATACGCTATGGCTATTGGTCG
CGTCAGGGATAAGGGCTTTCGCACCACCAAAAACAAGGCTCCGGTGAAACCATCGAGGAG
AAAGGGCGTCCAACACAAGCATGTCCGATTCGTTCGGGATACGGTTAGAGAAATCGCCGG
TTTCGCTCCCTACGAAAAGCGATGCCTCGAGTTGCTCAAGGTATCCAAGGATAAGCGGTG
CTTAAAGTTCGCCAAGAAACGTCTCGGGGCCCACATCCGCGGCAAGAGAAAGCGGGAAGA
GATGCAGGCCGTGCTCCAGGCGCAACGCAAAGCCGCTACCAAGCAGTGATCCCCGCGACT
TTTTACTAATTCACACTTCATCTTAGGAGCGTGGGTGCCCATTTGATTAAAACTGTTTCA
ATGACCCGTTAAATCGTTTTCAATCGCTTCAGTAAGG---TTGGTTTTTTTTTT-CCTAT
TCCCGTTTCTATATTAAAAAAAAGTTTCCAACGTATTATCTTTTTCTTAAAAAAAAAAAA
AAAAAAAAAAAAAAAAAA------------------------------------------
-
> 21YD16
GGAAGCTTATAATTGAGTAGTTTCAATTTGTTTAAA---------GTTTTGTTTTGTGAC
AGGAAAAGGTTATTCTAAAACTAGAACTATGGCTCCCAAATACGCTATGGCTATTGGTCG
CGTCAGGGATAAGGGCTTTCGCACCACCAAAAACAAGGCTCCGGTGAAACCTTCGAGGAG
AAAGGGCGTCCAACACAAGCATGTCCGATTCGTTCGAGATACGGTTAGAGAAATCGCCGG
TTTCGCTCCCTACGAAAAGCGATGCCTCGAGTTGCTCAAGGTATCCAAGGATAAGCGGTG
CTTGAAGTTCGCCAAGAAACGTCTCGGGGCCCACATCCGCGGCAAGAGAAAGCGGGAAGA
GATGCAG-CCGTGCTCCAGGCGCAACGCAAAGCCGCTACCAAGCAGTGATCCCCGCGACT
TTTTACTAATTCACACTTCATCTTAGGAGCGTGGGTGCCCGTTTGATTAAAACTGTTTCA
ATGACCCGTTAAATTGTTTTCAATCGCTTCAGTAAGGTTGTT-----TTTTTTTTCCTAT
TCCCGTTTCTATATT-AAAAAAAGTTTCCAACGTATTATCTTTT----AAAAAAAAAAAA
AAAAAAAAAAAAAAAAAA------------------------------------------
-
> 8YK15
GGAAGCTTATAATTGAGTAGTTTCAATTTGTTTAAA---------GTTTTGTTTTGTGAC
AGGAAAAGGTTATTCTAAAACTAGAACTATGGCTCCCAAATACGCTATGGCTATTGGTCG
CGTCAGGGATAAGGGCTTTCGCACCACCAAAAACAAGGCTCCGGTGAAACCTTCGAGGAG
AAAGGGCGTCCAACACAAGCATGTCCGATTCGTTCGAGATACGGTTAGAGAAATCGCCGG
TTTCGCTCCCTACGAAAAGCGATGCCTCGAGTTGCTCAAGGTATCCAAGGATAAGCGGTG
CTTGAAGTTCGCCAAGAAACGTCTCGGGGCCCACATCCGCGGCAAGAGAAAGCGGGAAGA
GATGCAGGCCGTGCTCCAGGCGCAACGCAAAGCCGCTACCAAGCAGTGATCCCCGCGACT
TTTTACTAATTCACACTTCATCTTAGGAGCGTGGGTGCCCATTTGATTAAAACTGTTTCA
ATGACCCGTTAAATCGTTTTCAATCGCTTCAGTAAGGTTGTT-----TTTTTTTTCCTAT
TCCCGTTTCTATATTAAAAAAAAGTTTCCAACGTATTTTCTTTTTCAGAAAAAAAAAAAA
AAGAAAAAAAAAAAAAAAAA----------------------------------------
-
> 3YO04
GGAAGCTTATAATTGAGTAGTTTCAATTTGTTTAAA---------GTTTTGTTTTGTGAC
AGGAAAAGGTTATTCTAAAACTAGAACTATGGCTCCCAAATACGCTATGGCTATTGGTCG
CGTCAGGGAT-AGGGCTTTCGCACCACCAAAAACAAGGCTCCGGTGAAACCTTCGAGGAG
AAAGGGCGTCCAACACAAGCATGTCCGATTCGTTCGAGATACGGTTAGAGAAATCGCCGG
TTTCGCTCCCTACGAAAAGCGATGCCTCGAGTTGCTCAAGGTATCCAAGGATAAGCGGTG
CTTGAAGTTCGCCAAGAAACGTCTTGGGGCCCACATCCGCGGCAAGAGAAAGCGGGAAGA
GATGCAGGCCGTGCTCCAGGCGCAACGCAAAGCCGCTACCAAGCAGTGATCCCCGCGACT
TTTTACTAATTCACACTTCATCTTAGGAGCGTGGGTGCCCATTTGATTAAAACTATTTCA
ATGACCCGTTAAATCGTTTTCAATCGCTTCAGTAAGGTTTT------TTTTTTTTCCTAT
TCCCGTTTCTATATT-AAAAAAAGTTTCCAACGTATTATCTTTTTC---CAAAAAAAAAA
AAAAAAAAAAAAAAAAAA------------------------------------------
-
> 23YF19
GGAAGCTTATAATTGAGTAGTTTCAATTTGTTTAAA---------GTTTTGTTTTGTGAC
AGGAAAAGGTTATTCTAAAACTAGAACTATGGCTCCCAAATACGCTATGGCTATTGGTCG
CGTCAGGGATAAGGGCTTTCGCACCACCAAAAACAAGGCTCCGGTGAAACCTTCGAGGAG
AAAGGGCGTCCAACACAAGCATGTCCGATTCGTTCGGGATACGGTTAGAGAAATCGCCGG
TTTCGCTCCCTACGAAAAGCGATGCCTCGAGTTGCTCAAGGTATCCAAGGATAAGCGGTG
CTTGAAGTTCGCCAAGAAACGTCTCGGGGCCCACATCCGCGGCAAGAGAAAGCGGGAAGA
GATGCAGGCCGTGCTCCAGGCGCAACGCAAAGCCGCTACCAAGCAGTGATCCCCGCGACT
TTTTACTAATTCACACTTCATCTTAGGAGCGTGGGTGCCCATTTGATTAAAACTGTTTCA
ATGACCCGTTAAATCGTTTTCAATCGCTTCAGTAAGGTTGTTTTTT-TTTTTTT-CCTAT
TCCCGTTTCTATATT-AAAAAAAGTTTCCAACGTATTATCTTTTTC---CAAAAAAAAAA
AAAAAAAAAAAAAAAAAAAA----------------------------------------
-
> 15YI06
GGAAGCTTATAATTGAGTAGTTTCAATTTGTTTAAA---------GTTTTATTTTGTGAC
AGGAAAAGGTTATTCTTAAACTAGAACTATGGCTCCCAAATACGCTATGGCTATTGGTCG
CGTCAGGGATAAGGGCTTTCGCACCACCAAAAACAAGGCTACGGTGAAACCTTCAAGGAG
AAAGGGCGTCCAACACAAGCATGTCCGATTCGTTCGGGATACGGTTAGAGAAATCGCCGG
TTTCGCCCCCTACGAAAAGCGATGCCTCGAGTTGCTCAAGGTATCCAAGGATAAGCGGTG
CTTGAAGTTCGCCAAGAAACGTCTCGGGGCCCACATCCGCGGCAAGAGAAAGCGGGAAGA
GATGCAGGCCGTGCTCCAGGCGCAACGCAAAGCCGCTACCAAGCAGTGATCCCCGCGACT
TTTTACTAATTCACACTTCATCTTAGGAGCGTGGGTGCCCATTTGATTAAAACTGTTTCA
ATGACCCGTTAAATCGTTTTCAATCGCTTCAGTAAGGTTGGTT----TTTTTTT------
------CGTTATATT-AAAAAAAGTTTCCAACGTATTTTCTTTTTCCGAAAAAAAAAAAA
AAAAAAAAAAAAAAAAAA------------------------------------------
-
> 15YJ05
GGAAGCTTATAATTGAGTAGTTTCAATTTGTTTAAA---------GTTTTATTTTGTGAC
AGGAAAACGTTATTCTTAAACTAGAACTATGGCTCCCAAATACGCTATGGCTATTGGTCG
CGTCAGGGATAAGGGCTTTCGCACCACCAAAAACAAGGCTACGGTGAAACCTTCGAGGAG
AAAGGGCGTCCAACACAAGCATGTCCGATTCGTTCGGGATACGGTTAGAGAAATCGCCGG
TTTCGCCCCCTACGAAAAGCGATGCCTCGAGTTGCTCAAGGTATCCAAGGATAAGCGGTG
CTTGAAGTTCGCCAAGAAACGTCTCGGGGCCCACATCCGCGGCAAGAGAAAGCGGGAAGA
GATGCAGGCCGTGCTCCAGGCGCAACGCAAAGCCGCTACCAAGCAGTGATCCCCGCGACT
TTTTACTAATTCACACTTCATCTTAGGAGCGTGGGTGCCCATTTGATTAAAACTGTTTCA
ATGACCCGTTAAATCGTTTTCAATCGCTTCAGTAAGGTTGGTT----TTTTTTT------
------CGTTATATT-AAAAAAAGTTTCCAACGTATTTTCTTTTTCCGAAAAAAAAAAAA
AAAAAAAAAAAAAAAAAA------------------------------------------
-
> 10YP07
GGAAGCTTATAATTGAGTAGTTTCAATTTGTTTAAA---------GTTTTATTTTGTGAC
AGGAAAAGGTTATTCTTAAACTAGAACTATGGCTCCCAAATACGCTATGGCTATTGGTCG
CGTCAGGGATAAGGGCTTTCGCACCACCAAAAACAAGGCTACGGTGAAACCTTCGAGGAG
AAAGGGCGTCCAACACAAGCATGTCCGATTCGTTCGGGATACGGTTAGAGAAATCGCCGG
TTTCGCCCCCTACGAAAAGCGATGCCTCGAGTTGCTCAAGGTATCCAAGGATAAGCGGTG
CTTGAAGTTCGCCAAGAAACGTCTCGGGGCCCACATCCGCGGCAAGAGAAAGCGGGAAGA
GATGCAGGCCGTGCTCCAGGCGCAACGCAAAGCCGCTACCAAGCAGTGATCCCCGCGACT
TTTTACTAATTCACACTTCATCTTAGGAGCGTGGGTGCCCATTTGATTAAAACTGTTTCA
ATGACCCGTTAAATCGTTTTCAATCGCTTCAGTAAGGTTGGTT----TTTTTTT------
------CGTTATATT-AAAAAAAGTTTCCAACGTATTTTCTTTTTCCAGAAAAAAAAAAA
AAAAAAAAAAAAAAAAAA------------------------------------------
-
> 16YN08
GGAAGCTTATAATTGAGTAGTTTCAATTTGTTTAAA---------GTTTTATTTTGTGAC
AGGAAAAGGTTATTCTTAAACTAGAACTATGGCTCCCAAATACGCTATGGCTATTGGTCG
CGTCAGGGATAAGGGCTTTCGCACCACCAAAAACAAGGCTACGGTGAAACCTTCGAGGAG
AAAGGGCGTCCAACACAAGCATGTCCGATTCGTTCGGGATACGGTTAGAGAAATCGCCGG
TTTCGCCCCCTACGAAAAGCGATGCCTCGAGTTGCTCAAGGTATCCAAGGATAAGCGGTG
CTTGAAGTTCGCCAAGAAACGTCTCGGGGCCCACATCCGCGGCAAGAGAAAGCGGGAAGA
GATGCAGGCCGTGCTCCAGGCGCAACGCAAAGCCGCTACCAAGCAGTGATCCTCGCGACT
TTTTACTAATTCACACTTCATCTTAGGAGCGTGGGTGCCCATTTGATTAAAACTGTTTCA
ATGACCCGTTAAATCGTTTTCAATCGCTTCAGTAAGGTTGT------TTTTTTTTCCTAT
TCCCGTTTCTATATTAAAAAAAAGTTTCCAACGTATTATCTTTTTCCAACTAAAAAAAAA
AAAAAAAAAAAAAAAAAAAAA---------------------------------------
-
> 11YB24
GGAAGCTTATAATTGAGTAGTTTCAATTTGTTTAAA---------GTTTTATTTTGTGAC
AGGAAAAGGTTATTCTTAAACTAGAACTATGGCTCCCAAATACGCTATGGCTATTGGTCG
CGTCAGGGATAAGGGCTTTCGCACCACCAAAAACAAGGCTACGGTGAAACCTTCGAGGAG
AAAGGGCGTCCAACACAAGCATGTCCGATTCGTTCGGGATACGGTTAGAGAAATCGCCGG
TTTCGCCCCCTACGAAAAGCGATGCCTCGAGTTGCTCAAGGTATCCAAGGATAAGCGGTG
CTTGAAGTTCGCCAAGAAACGTCTCGGGGCCCACATCCGCGGCAAGAGAAAGCGGGAAGA
GATGCAGGCCGTGCTCCAGGCGCAACGCAAAGCCGCTACCAAGCAGTGATCCTCGCGACT
TTTTACTAATTCACACTTCATCTTAGGAGCGTGGGTGCCCATTTGATTAAAACTGTTTCA
ATGACCCGTTAAATCGTTTTCAATCGCTTCAGTAAGGTTGTTT----TTTTTTT-CCTAT
TCCCGTTTCTATATTAAAAAAAAGTTTCCAACGTATTATCTTTTTC---TAAAAAAAAAA
AAAAAAAAAAAAAAAAAAAA----------------------------------------
-
> 30YK16
GGAAGCTTATAATTGAGTAGTTTCAATTTGTTTAAA---------GTTTTATTTTGTGAC
AGGAAAAGGTTATTCTTAAACTAGAACTATGGCTCCCAAATACGCTATGGCTATTGGTCG
CGTCAGGGATAAGGGCTTTCGCACCACCAAAAACAAGGCTACGGTGAAACCTTCGAGGAG
AAAGGGCGTCCAACACAAGCATGTCCGATTCGTTCGGGATACGGTTAGAGAAATCGCCGG
TTTCGCCCCCTACGAAAAGCGATGCCTCGAGTTGCTCAAGGTATCCAAGGATAAGCGGTG
CTTGAAGTTCGCCAAGAAACGTCTCGGGGCCCACATCCGCGGCAAGAGAAAGCGGGAAGA
GATGCAGGCCGTGCTCCAGGCGCAACGCAAAGCCGCTACCAAGCAGTGATCCTCGCGACT
TTTTACTAATTCACACTTCATCTTAGGAGCGTGGGTGCCCATTTGATTAAAACTGTTTCA
ATGACCCGTTAAATCGTTTTCAATCGCTTCAGTAAGGTTGTTT----TTTTTTT-CCTAT
TCCCGTTTCTATATT-AAAAAAAGTTTCCAACGTATTATCTTTTTCCCGAAAAAAAAAAA
AAAAAAAAAAAAAAAAAA------------------------------------------
-
> 5YL03
GGAAGCTTATAATTGAGTAGTTTCAATTTGTTTAAA---------GTTTTATTTTGTGAC
AGGAAAAGGTTATTCTTAAACTAGAACTATGGCTCCCAAATACGCTATGGCTATTGGTCG
CGTCAGGGATAAGGGCTTTCGCACCACCAAAAACAAGGCTACGGTGAAACCTTCGAGGAG
AAAGGGCGTCCAACACAAGCATGTCCGATTCGTTCGGGATACGGTTAGAGAAATCGCCGG
TTTCGCCCCCTACGAAAAGCGATGCCTCGAGTTGCTCAAGGTATCCAAGGATAAGCGGTG
CTTGAAGTTCGCCAAGAAACGTCTCGGGGCCCACATCCGCGGCAAGAGAAAGCGGGAAGA
GATGCAGGCCGTGCTCCAGGCGCAACGCAAAGCCGCTACCAAGCAGTGATCCTCGCGACT
TTTTACTAATTCACACTTCATCTTAGGAGCGTGGGTGCCCATTTGATTAAAACTGTTTCA
ATGACCCGTTAAATCGTTTTCAATCGCTTCAGTAAGGTTGTTT----TTTTTTT-CCTAT
TCCCGTTTCTATATT-AAAAAAAGTTTCCAACGTATTATCTTTTTCCCGAAAAAAAAAAA
AAAAAAAAAAAAAAAAAA------------------------------------------
-
> 27YA05
GGAAGCTTATAATTGAGTAGTTTCAATTTGTTTAAA---------GTTTTATTTTGTGAC
AGGAAAAGGTTATTCTTAAACTAGAACTATGGCTCCCAAATACGCTATGGCTATTGGTCG
CGTCAGGGATAAGGGCTTTCGCACCACCAAAAACAAGGCTACGGTGAAACCTTCGAGGAG
AAAGGGCGTCCAACACAAGCATGTCCGATTCGTTCGGGATACGGTTAGAGAAATCGCCGG
TTTCGCCCCCTACGAAAAGCGATGCCTCGAGTTGCTCAAGGTATCCAAGGATAAGCGGTG
CTTGAAGTTCGCCAAGAAACGTCTCGGGGCCCACATCCGCGGCAAGAGAAAGCGGGAAGA
GATGCAGGCCGTGCTCCAGGCGCAACGCAAAGCCGCTACCAAGCAGTGATCCTCGCGACT
TTTTACTAATTCACACTTCATCTTAGGAGCGTGGGTGCCCATTTGATTAAAACTGTTTCA
ATGACCCGTTAAATCGTTTTCAATCGCTTCAGTAAGGTTGT------TTTTTTTTCCTAT
TCCCGTTTCTATATT---------------------------------------------
--AAAAAAAA--------------------------------------------------
-
> 6YM20
GGAAGCTTATTATTAAGTACTACCAATTTGTTTAAA---------GTTTTATTTTGTGAC
AGGAAAAGGTTATTCTTAAACTAGAACTATGGCTCCCAAATACGCTATGGCTATTGGTCG
CGTCAGGGATAAGGGCTTTCGCACCACCAAAAACAAGGCTACGGTGAAACCTTCGAGGAG
AAAGGGCGTCCAACACAAGCATGTCCGATTCGTTCGGGATACGGTTAGAGAAATCGCCGG
TTTCGCCCCCTACGAAAAGCGATGCCTCGAGTTGCTCAAGGTATCCAAGGATAAGCGGTG
CTTGAAGTTCGCCAAGAAACGTCTCGGGGCCCACATCCGCGGCAAGAGAAAGCGGGAAGA
GATGCAGGCCGTGCTCCAGGCGCAACGCAAAGCCGCTACCAAGCAGTGATCCTCGCGACT
TTTTACTAATTCACACTTCATCTTAGGAGCGTGGGTGCCCATTTGATTAAAACTGTTTCA
ATGACCCGTTAAATCGTTTTCAATCGCTTCAGTAAGGTTGT------TTTTTTTTCCTAT
TCCCGTTTCTATATT-AAAAAAAGTTTCCAACGTATTATCTTTTTCTAAAAAAAAAAAAA
AAAAAAAAAAAAAAAA--------------------------------------------
-
> 7YB05
GGAAGCTTATTATTAAGTACTACCAATTTGTTTAAA---------GTTTTATTTTGTGAC
AGGAAAAGGTTATTCTTAAACTAGAACTATGGCTCCCAAATACGCTATGGCTATTGGTCG
CGTCAGGGATAAAGGCTTTCGCACCACCAAAAACAAGGCTACGGTGAAACCATCGAGGAG
AAAGGGCGTCCAACACAAGCATGTCCGATTCGTTCGGGATACGGTTAGAGAAATCGCCGG
TTTCGCTCCCTACGAAAAGCGATGCCTCGAGTTGCTCAAGGTATCCAAGGATAAGCGGTG
CTTAAAGTTCGCCAAGAAACGTCTCGGGGCCCACATCCGCGGCAAGAGAAAGCGGGAAGA
GATGCAGGCCGTGCTCCAGGCGCAACGCAAAGCCGCTACCAAGCAGCGATCCTCGCGACT
TTTTACTAATTCACACTTTATCTTAGGAGCGTGGGTGCCCATTTGATTAAAACTGTTTCA
ATGACCCGTTAAATCGTTTTCAATCGCTTCAGTAAGGTTGTTT----TTTTTTTTCCTAT
TCCCGTTTCTATATTAAAAAAAAGTTTCCAACGTATTATCTTTTTCCACAAAAAAAAAAA
AAAAAAAAAAAAAAAAAA------------------------------------------
-
> 10YA15
GGAAGCTTATTATTAAGTACTACCAATTTGTTTAAA---------GTTTTGTTTTGTGAC
AGGAAAAGGTTATTCTAAAACTAGAACTATGGCTCCCAAATACGCTATGGCTATTGGTCG
CGTCAGGGATAAGGGCTTTCGCACCACCAAAAACAAGGCTCCGGTGAAACCTTCGAGGAG
AAAGGGCGTCCAACACAAGCATGTCCGATTCGTTCGGGATACGGTTAGAGAAATCGCCGG
TTTCGCTCCCTACGAAAAGCGATGCCTCGAGTTGCTCAAGGTATCCAAGGATAAGCGGTG
CTTAAAGTTCGCCAAGAAACGTCTCGGGGCCCACATCCGCGGCAAGAGAAAGCGGGAAGA
GATGCAGGCCGTGCTCCAGGCGCAACGCAAAGCCGCTACCAAGCAGTGATCCCCGCGACT
TTTTACTAATTCACACTTCATCTTAGGAGCGTGGGTGCCCATTTGATTAAAACTGTTTCA
ATGACCCGTTAAATCGTTTTCAATCGCTTCAGTAAGGTTGTT-----TTTTTTTTCCTAT
TCCCGTTTCTATATTAAAAAAAAGTTTCCAACGTATTTTCTTTTTCCGAAAAAAAAAAAA
AAAAAAAAAAAAAAAAAA------------------------------------------
-
> 25YN02
GGAAGCTTATTATTCAGTACTACCAATTTGTTTAAATTATAAGATACTTTTTCGTTACA-
ACCAAAGTTTTAAAAGCGAAACGTCGAGATGGCTCCCAAATACGCTATGGCGATCGGACG
GGTCCGGGACAAGGGATTCCGGACGACGAAACACGAAGCACCCGTCAAGCCCTCCCGGCG
AAAGGGTGTCCAACACAAGCACGTCAAGTTCGTAAGAGAATTAGTGAGGGAAATCGGAGG
ATTCGCTCCTTACGAGAAGCGATGCTTGGAGTTGTTGAAGGTTTCAAAGGACAAGCGCTG
TCTCAAATTTGCCAAGAAGCGTCTCGGAGCTCACATCCGTGGAAAGCGGAAGCGCGAGGA
GATGCAATCCGTGCTCCAAGCGCAGAGGAAGGCCGCCAACAAGTAGACTCCCGCCTCTGC
CGTTCGCTTCGTTAACCGTCGGGATATCCGTCTCTTTCCGTCGTCGAACCG--TTTTTTT
GTGAAGCTGACGTTGAGCTTTTGTCTCTTCCAGTTCCTTCGAGCCATCTCGATTTGATTC
GCTGA-CTATTTTATTTG-TTTTTTTTATTATCTC------AGAAAAAAAAAAAAAAAAA
AAAAAAAAAAAAA-----------------------------------------------
-
> 20YK15
GGAAGCTTATTATTAAGTACTACCAATTTGTTTAAATTATAAGATACTCTTTCGTTAAA-
ACCAAAGTTTTAAAAGCGAAACGTCGAGATGGCTCCCAAATACGCTATGGCGATCGGACG
GGTCCGGGACAAGGGATTCCGGACGACGAAACACGAAGCACCCGTCAAGCCCTCCCGGCG
AAAGGGTGTCCAACACAAGCACGTCAAGTTTGTAAGAGAATTAGTGAGGGAAATCGGAGG
ATTCGCTCCTTACGAGAAGCGATGCTTGGAGTTGTTGAAGGTTTCAAAGGACAAGCGCTG
TCTCAAATTTGCCGAGAAGCGTCTCGGAGCTCACATCCGTGGAAAGCGGAAGCGCGAGGA
GATGCAATCCGTGCTCCAAGCGCAGAGGAAGGCCGCCAACAAGTAGACTCCCGCCTCTGC
CGTTCGTTTCGTTAACCGTCGGGATATCCGTCTCTTTCCGTCGTCGAACCG--TTTTTTT
GTGAAGCTGACGTTGAGCTTTTGTCTCTTCCAGTTCCTTCGAGCCATCTCGATTTGATTC
GCTGA-TTGTTTTATTTG-TTTTTTTTATTATCCC-------CAAAAAAAAAAAAAAAAA
AAAAAAAAAAAAA-----------------------------------------------
-
> 11YM20
GGAAGCTTATTATTAAGTACTACCAATTTGTTTAAATTATAAGATACTTTTTCGTTAAA-
ACCAAAGTTTTAAAAGCGAAACGTCGAGATGGCTCCCAAATACGCTATGGCGATCGGACG
GGTCCGGGACAAGGGATTCCGGACGACGAAACACGAAGCACCCGTAAAGCCCTCCCGGCG
AAAGGGTGTCCAACACAAGCACGTCAAGTTCGTAAGAGAATTAGTGAGGGAAATCGGAGG
ATTCGCTCCTTACGAGAAGCGATGCTTGGAGTTGTTGAAGGTTTCAAAGGACAAGCGCTG
TCTCAAATTTGCCAAGAAGCGTCTCGGAGCTCACATCCGTGGAAAGCGGAAGCGCGAGGA
GATGCAATCCGTGCTCCAAGCGCAGAGGAAGGCCGCCAACAAGTAGACTCCCGCCTCTGC
CGTTCGTTTCGTTAACCGTCGGGATATCCGTCTCTTTCCGTCGTCGAACCG--TTTTTTT
GTGAAGCTGACGTTGAGCTTTTGTCTCTTCCAGTTCCTTCGAACCATCTCGATTTGATTC
GCTGA-TTATTTTATTTG-TTTTTTTTATTATCGC------AAAAAAAAAAAAAAAAAAA
AAAAAAAAAAAAAA----------------------------------------------
-
> 20YA21
GGAAGCTTATTATTAAGTACTACCAATTTGTTTAAATTATAAGATACTTTTTCGTTAAA-
ACCAAAGTTTTAAAAGCGAAACGTCGAGATGGCTCCCAAATACGCTATGGCGATCGGACG
GGTCCGGGACAAGGGATTCCGGACGACGAAACACGAAGCACCCGTCAAGCCCTCCCGGCG
AAAGGGTGTCCAACACAAGCACGTCAAGTTTGTAAGAGAATTAGTGAGGGAAATCGGAGG
ATTCGCTCCTTACGAGAAGCGATGCTTGGAGTTGTTGAAGGTTTCAAAGGACAAGCGCTG
TCTCAAATTTGCCAAGAAGCGTCTCGGAGCTCACATCCGTGGAAAGCGGAAGCGCGAGGA
GATGCAATCCGTGCTCCAAGCGCAGAGGAAGGCCGCCAACAAGTAGACTCCCGCCTCTGC
CGTTCGTTTCGTTAACCGTCGGGATATCCGTCTCTTTCCGTCGTCGAACCG--TTTTTTT
GTGAAGCTGACGTTGAGCTTTTGTCTCTTCCAGTTCCTTCGAGCCATCTCGATTTGATTC
GCTGA-TTATTTTATTTG-TTTTTTT-ATTATCTC-----ATAAAAAAAAAAAAAAAAAA
AAAAAAAAAAAAA-----------------------------------------------
-
> 4YP06
GGAAGCTTATTATTAAGTACTACCAATTTGTTTAAATTATAAGATACTTTTTCGTTAAAT
ACCAAAGTTTTAAAAGCGAAACGTCGAGATGGCTCCCAAATACGCTATGGCGATCGGACG
GGTCCGGGACAAGGGATTCCGGACGACGAAACACGAAGCACCCGTCAAGCCCTCCCGGCG
AAAGGGTGTCCAACACAAGCACGTCAAGTTTGTAAGAGAATTAGTGAGGGAAATCGGAGG
ATTCGCTCCTTACGAGAAGCGATGCTTGGAGTTGTTGAAGGTTTCAAAGGACAAGCGCTG
TCTCAAATTTGCCAAGAAGCGTCTCGGAGCTCACATCCGTGGAAAGCGGAAGCGCGAGGA
GATGCAATCCGTGCTCCAAGCGCAGAGGAAGGCCGCCAACAAGTAGACTCCCGCCTCTGC
CGTTCGTTTCGTTAACCGTCGGGATATCCGTCTCTTTCCGTCGTCGAACCG--TTTTTTT
GTGAAGCTGACGTTGAGCTTTTGTCTCTTCCAGTTCCTTCGAGCCATCTCGATTTGATTC
GCTGA-TTATTTTATTTG-TTTTTTT-ATTATCTC-----ATAAAAAAAAAAAAAAAAAA
AAAAAAAAAAAAA-----------------------------------------------
-
> 5YL11
GGAAGCTTATTATTAAGTACTACCAATTTGTTTAAATTATAAGATACTTTTTCGTTAAA-
ACCAAAGTTTTAAAAGCGAAACGTCGAGATGGCTCCCAAATACGCTATGGCGATCGGACG
GGTCCGGGACAAGGGATTCCGGACGACGAAACACGAAGCACCCGTCAAGCCCTCCCGGCG
AAAGGGTGTCCAACACAAGCACGTCAAGTTTGTAAGAGAATTAGTGAGGGAAATCGGAGG
ATTCGCTCCTTACGAGAAGCGATGCTTGGAGTTGTTGAAGGTTTCAAAGGACAAGCGCTG
TCTCAAATTTGCCAAGAAGCGTCTCGGAGCTCACATCCGTGGAAAGCGGAAGCGCGAGGA
GATGCAATCCGTGCTCCAAGCGCAGAGGAAGGCCGCCAACAAGTAGACTCCCGCCTCTGC
CGTTCGTTTCGTTAACCGTCGGGATATCCGTCTTTTTCCGTCGTCGAACCG-TTTTTTTT
GTGAAGCTGACGTTGAGCTTTTGTCTCTTCCAGTTCCTTCGAGCCATCTCGATTTGATTC
GCTGA-CTATTTTATTTG-TTTTTTTTATTATCTC-------TAAAAAAAAAAAAAAAAA
AAAAAAAAAAAAA-----------------------------------------------
-
> 7YN20
GGAAGCTAAAATTCTTTTATTTGC---TTAATTAAATCATAAGATACTTTTTCGTTAAA-
ACCAAAGTTTTAAAAGCGAAACGTCGAGATGGCTCCCAAATACGCTATGGCGATCGGACG
GGTCCGGGACAAGGGATTCCGGACGACGAAACACGAAGCACCCGTCAAGCCCTCCCGGCG
AAAGGGTGTCCAACACAAGCACGTCAAGTTTGTAAGAGAATTAGTGAGGGAAATCGGAGG
ATTCGCTCCTTACGAGAAGCGATGCTTGGAGTTGTTGAAGGTTTCAAAGGACAAGCGCTG
TCTCAAATTTGCCAAGAAGCGTCTCGGAGCTCACATCCGTGGAAAGCGGAAGCGCGAGGA
GATGCAATCCGTGCTCCAAGCGCAGAGGAAGGCCGCCAACAAGTAGACTCCCGCCTCTGC
CGTTCGTTTCGATAACCGTCGGGATATCCGTCTCTTTCCGTCGTCGAACCG--TTTTTTT
GTGAAGCTGGCGTTGAGCTTTTGTCTCTTCCAGTTCCTTCGAGCCATCTCGATTTGATTC
GCTGA-TTATTTTATTTG-TTTTTTTTATTATCTC----AGANAAAAAAAAAAAAAAAAA
AAAAAAAAAAAAAA----------------------------------------------
-
> 19YH17
GGAAGCTTATAATTGAGTAGTTTCAATTTGTTTAAATTATAAGATACTTTTTCGTTAAA-
ACCAAAGTTTTAAAAGCGAAACGTCGAGATGGCTCCCAAATACGCTATGGCGATCGGACG
GGTCCGGGACAAGGGATTCCGGACGATGAAACACGAAGCACCCGTCAAGCCCTCCCGGCG
AAAGGGTGTCCAACACAAGCACGTCAAGTTTGTAAGAGAATTAGTGAGGGAAATCGGAGG
ATTCGCTCCTTACGAGAAGCGATGCTTGGAGTTGTTGAAGGTTTCAAAGGACAAGCGCTG
TCTCAAATTTGCCAAGAGGCGTCTCGGAGCTCACATCCGTGGAAAGCGGAAGCGCGAGGA
GATGCAATCCGTGCTCCAAGCGCAGAGGAAGGCCGCCAACAAGTAGACTCCCGCCTCTGC
CGTTCGTTTCGTTAACCGTCGGGATATCCGTCTCTTACCGTCGTCGAACCG--TTTTTTT
GTGAAGCTGACGTTGAGCTTTTGTCTCTTCCAGTTCCTTCGAGCCATCTCGATTTGATTC
GCTGA-TTATTTTATTTG-TTTTTTTTATAATCCT------------GAAAAAAAAAAAA
AAAAAAAAAAA-------------------------------------------------
-
> 7YI14
GGAAGCTTATAATTGAGTAGTTTCAATTTGTTTAAATTATAAGATACTTTTTCGTTAAA-
ACCAAAGTTTTGAAAGCGAAACGTCGAGATGGCTCCCAAATACGCTATGGCGATCGGACG
GGTCCGGGACAAGGGATTCCGGACGACGAAACACGAAGCACCCGTCAAGCCCTCCCGGCG
AAAGGGTGTCCAACACAAGCACGTCAAGTTTGTGAGAGAATTAGTGAGGGAAATCGGAGG
ATTCGCTCCTTACGAGAAGCGATGCTTGGAGTTGTTGAAGGTTTCAAAGGACAAGCGCTG
TCTCAAATTTGCCAAGAAGCGTCTCGGAGCTCACATCCGTGGAAAGCGGAAGCGCGAGGA
GATGCAATCCGTGCTCCAAGCGCAGAGGAAGGCCGCCAACAAGTAGACTCCCGCCTCTGC
CGTTCGTTTCGTTAACCGTCGGGATATCCGTCTCTTTCCGTCGTCGAACCGTTTTTTTTT
GTGAAGCTAACGTTGAGCTTTTGTCTCTTCCAGTTCCTTCGAGCCATCTCGATTTGATTC
GCTGA-TTATTTTATTTG-TTTTTTTTATTATCCC-------TAAAAAAAAAAAAAAAAA
AAAAAAAAAAA-------------------------------------------------
-
> 29YN19
GGAAGCTTATAATTGAGTAGTTTCAATTTGTTTAAATTATAAGATACTTTTTCGTTAAA-
TCCAAAGTTTTAAAAGCGAAACGTCGAGATGGCTCCCAAATACGCTATGGCGATCGGACG
GGTCCGGGACAAGGGATTCCGGACGACAAAACACGAAGCACCCGTCAAGCCCTCCCGACG
AAAGGGTGTCCAACACAAGCACGTCAAGTTTGTAAGAGAATTAGTGAGGGAAATTGGAGG
ATTCGCTCCTTACGAGAAGCGATGCTTGGAGTTGTTGAAGGTTTCAAAGGACAAGCGCTG
TCTCAAATTTGCCAAGAAGCGTCTCGGAGCTCACATCCGTGGAAAGCGGAAGCGCGAGGA
GATGCAATCCGTGCTCCAAGCGCAGAGGAAGGCCGCCAACAAGTAGACTCCCGCCTCGGC
CGTTCGTTTCGTTAACCGTCGGGATATCCGCCTCTTTCCGTCGTCGAACCG-TTTTTTTT
GTGAAGCTGACGTTGAGCTTTTGTCTCTTCCAGTTCCTTCGAGCCATCTCGATTTGATTC
GCTGA-TTATTTTATTTG-TTTTTTTTATTATCTCTCNNNNNNAAAAAAAAAAAAAAAAA
AAAAAAAAAAAAA-----------------------------------------------
-
> 26YK01
GGAAGCTTATAATTGAGTAGTTTCAATTTGTTTAAATTATAAGATACTTTTTCGTTAAA-
ACCAAAGTTTTAAAAGCGAAACGTCGAGATGGCTCCCAAATACGCTATGGCGATCGGACG
GGTCCGGGACAAGGGATTCCGGACGACGAAACACGAAGCACCCGTCAAGCCCTCCCGGCG
AAAGGGTGTCCAACACAAGCACGTCAAGTTTGTAAGAGAATTAGTGAGGGAAATCGGAGG
ATTCGCTCCTTACGAGAAGCGATGCTTGGAGTTGTTGAAGGTTTCAAAGGACAAGCGCTG
TCTCAAATTTGCCAAGAAGCGTCTCGGAGCTCACATCCGTGGAAAGCGGAAGCGCGAGGA
GATGCAATCCGTGCTCCAAGCGCAGAGGAAGGCCGCCAACAAGTAGACTCCCGCCTCTGT
CGTTCGTTTCGTTAACCGTCGGAGTCTCCGTCTCTTTCCGTCGTCGAACCG--TTTTTTC
GTGAAGCTGACGTTGAGCTTTTGTCTCTTCCAGTTCCTTCGAGCCATCTCGATTTGATTC
GCTGA-TTATTTTATTTGTTTTTTTTTATTATCTCAGAAAAAAAAAAAAAAAAAAAAAAA
AAAAAGCAAAAAAAAAAAAAAAAAAAAAAAAAAAA-------------------------
-
> 5YK18
GGAAGCTTATAATTGAGTAGTTTCAATTTGTTTAAATCGTAAGATACTTTTTCGTTAAA-
ACCAAAG-TTTTAAAGCGAAACGTCGGGATGGCTCCCAAATACGCTATGGCGATCGGACG
GGTCCGGGACAAGGGATTCCGGACGACGAAACACGAAGCACCCGTCAAGCCCTCCCGGCG
AAAGGGTGTCCAACACAAGCACGTCAAGTTTGTAAGAGAATTAGTGAGGGAAATCGGAGG
ATTCGCTCCTTACGAGAAGCGATGCTTGGAGTTGTTGAAGGTTTCAAAGGACAAGCGCTG
TCTCAAATTTGCCAAGAAGCGTCTCGGAGCTCACATCCGTGGAAAGCGGAAGCGCGAGGA
GATGCAATCCGTGCTCCAAGCGCAGAGGAAGGCCGCCAACAAGTAGACTCCCGCCTCTGC
CGTTCGTTTCGATAACCGTCGGGATATCCGTCTCTTTCCGTCGTCGAACCG--TTTTTTT
GTGAAGCTGGCGTTGAGCTTTTGTCTCTTCCAGTTCCTTCGAGCCATCTCGATTTGATTC
GCTGA-TTATTTTATTTG-TTTTTTTTATTATCTC----AGAATAAAAAAAAAAAAAAAA
AAAAAAAAAAAAA-----------------------------------------------
-
> 25YH05
GGAAGCTTATAATTGCGTAGTTTCAATTTGTTTAAATTATAAGATACTTTTTCGTTAAA-
ACCAAAGTTTTAAAAGCGAAACGTCGAGATGGCTCCCAAATACGCTATGGCGATCGGACG
GGTCCGGGACAAGGGATTCCGGACGACGAAACACGAAGCACCCGTCAAGCCCTCCCGGCG
AAAGGGTGTCCAACACAAGCACGTCAAGTTTGTAAGAGAATTAGTGAGGGAAATCGGAGG
ATTCGCTCCTTACGAGAAGCGATGCTTGGAGTTGTTGAAGGCTTCAAAGGACAAGCGCTG
TCTCAAATTTGCCAAGAAGCGTCTCGGAGCTCACATCCGTGGAAAGCGGAAGCGCGAGGA
GATGCAATCCGTGCTCCAAGCGCAGAGGAAGGCCGCCAACAAGTAGACTCCCGCCTCTGC
CGTTCGTTTCGTTAACCGTCTGGATATCCGTCTCTTTCCGTCGTCGAACCGTTTTTTTTT
GTGAAGCTAACGTTGAGCTTTTGTCTCTTCCAGTTCCTTCGAGCCATCTCGATTTGATTC
GCTGA-TTATTTTATTTG-TTTTTTTTATTATCTCAGAAAAAAAAAAAGCAAAAAAAAAA
AAAAAAAAAAAAAAAAAAAA----------------------------------------
-
> 2YE06
GGAAGCTTATAATTGAGTAGTTTCAATTTGTTTAAATTATAAGATACTTTTTCGTTAAA-
ACCAAAGTTTTAAAAGCGAAACGTCGAGATGGCTCCCAAATACGCTATGGCGATCGGACG
GGTCCGGGACAAGGGATTCCGGACGACGAAACACGAAGCACCCGTCAAGCCCTCCCGGCG
AAAGGGTGTCCAACACAAGCACGTCAAGTTTGTAAGAGAATTAGTGAGGGAAATCGGAGG
ATTCGCTCCTTACGAGAAGCGATGCTTGGAGTTGTTGAAGGTTTCAAAGGACAAGCGCTG
TCTCAAATTTGCCAAGAAGCGTCTCGGAGCTCACATCCGTGGAAAGCGGAAGCGCGAGGA
GATGCAATCCGTGCTCCAAGCGCAGAGGAAGGCCGCCAACAAGTAGACTCCCGCCTCTGC
CGTTCGTTTAGTTAACCGTCGGGATATCTGCCTCTTTCCGTCGTCGAACCG--TTTTTTT
GTGAAGCTGACGTTGAGCTTTTGTCTCTTCCAGTTCCTTCGAGCCATCTCGATTTGATTC
GCTGA-TTATTTTATTTG-TTTTTTTTATTATCAC---------AAAAAAAAAAAAAAAA
AAAAAAAAAAAAA-----------------------------------------------
-
> 6YH02
GGAAGCTTATAATTGAGTAGTTTCAATTTGTTTAAATTATAAGATACTTTTTCGTTAAA-
ACCAAAGTTTTAAAAGCGAAACGTCGAGATGGCTCCCAAATACGCTATGGCGATCGGTCG
GGTCCGGGACAAGGGATTCCGGACGACGAAACACGAAGCACCCGTCAAGCCCTCCCGGCG
AAAGGGTGTCCAACACAAGCACGTCAAGTTTGTAAGAGAATTAGTGAGGGAAATCGGAGG
ATTCGCTCCTTACGAGAAGCGATGCTTGGAGTTGTTGAAGGTTTCAAAGGACAAGCGCTG
TCTCAAATTTGCCAAGAAGCGTCTCGGAGCTCACATCCGTGGAAAGCGGAAGTGCGAGGA
GATGCAATCCGTGCTCCAAGCGCAGAGGAAGGCCGCCAACAAGTAGACTCCCGCCTCTGC
CGTTCGTTTCGTTAACCGTCGGGATATCCGTCTCTTTCCGTCGTCGAACCG--TTTTTTT
GTGAAGCTGACGTTGAGCTTTTGTCTCTTCCAGTTCCTTCGAGCCATCTCGATTTGATTC
GCTGG-TTATTTTATTTGTTTTTTTTTATTATCCC---------AAAAAAAAAAAAAAAA
AAAAAAAAAAAAA-----------------------------------------------
-
> 17YB13
GGAAGCTTATAATTGAGTAGTTTCAATTTGTTTAAATTATAAGATACTTTTTCGTTTAA-
ACCAAAGTTTTAAAAGCGAAACGTCGAGATGGCTCCCAAATACGCTATGGCGATCGGACG
GGTCCGGGACAAGGGATTCCGGACGACGAAACACGAAGCACCCGTCAAGCCCTCCCGGCG
AAAGGGTGTCCAACACAAGCACGTCAAGTTTGTAAGAGAATTAGTGAGGGGAATCGGAGG
ATTCGCTCCTTACGAGAAGCGATGCTTGGAGTTATTGAAGGTTTCAAAGGACAAGCGCTG
TCTCAAATTTGCCAAGAAGCGTCTCGGAGCTCACATCCGTGGAAAGCGGAAGCGCGAGGA
GATGCAATCCGTGCTCCAAGCGCAGAGGAAGGCCGCCAACAAGTAGACTCCCGCCTCTGC
CGTTCGTTTCGTTAACCGTCGGGATATCCGTCTCTTTCCGTCGTCGAACCGTTTTTTTTT
GTGAAGCTGACGTTGAGCTTTTGTCTCTTCCAGTTCCTTCGAGCCATCTCGATTTGATTC
GCTGA-CTATTTTATTTG-TTTTTTTTATTATCTC-------GGAAAAAAAAAAAAAAAA
AAAAAAAAAAA-------------------------------------------------
-
> 5YL05
GGAAGCTTATAATTGAGTAGTTTCAATTTGTTTAAATTATAAGATACTTTTTCGTTAAA-
ACTAAAGTTTTAAAAGCGAAACGTCGAGATGGCTCCCAAATACGCTATGGCGATCGGACG
GGTCCGGGACAAGGGATTCCGGACGACGAAACACGAAGCACCCGTCAAGCCCTCCCGGCG
AAAGGGTGTCCAACACAAGCACGTCAAGTTCGTAAGAGAATTAGTGAGGGAAATCGGAGG
ATTCGCTCCTTACGAGAAGCGATGCTTGGAGTTGTTGAAGGTTTCAAAGGACAAGCGCTG
TCTCAAATTTGCCAAGAAGCGTCTCGGAGCCCACATCCGTGGAAAGCGGAAGCGCGAGGA
GATGCAATCCGTGCTCCAAGCGCAGAGGAAGGCCGCCAACAAGTAGACTCCCGCCTCTGC
CGTTCGTTTCGTTAACCGTCGGGATATCCGTCTCTTTCCGTCGTCGAACCG-TTTTTTTT
GAGAAGCTGACGTTGAGCTTTTGTCTCTTCCAGTTCCTTCGAGCCATCTCGATTTGATTC
GCTGA-TTATTTTATTTG-TTTTTTTTATTATCTC--------AAAAAAAAAAAAAAAAA
AAAAAAAAAAAAA-----------------------------------------------
-
> 29YG02
GGAAGCTTATAATTGCGTAGTTTCAATTTGTTTAAATTATAAGATACTTTTTCGTTAAA-
ACCAAAGTTTTAAAAGCGAAACGTCGAGATGGCTCCCAAATACGCTATGGCGATCGGACG
GGTCCGGGACAAGGGATTCCGGACGACGAAACACGAAGCACCCGTCAAGCCCTCCCGGCG
AAAGGGTATCCAACACAAGCACGTCAAGTTTGTAAGAGAATTAGTGAGGGAAATCGGAGG
ATTCGCTCCTTACGAGAAGCGATGCTTGGAGTTGTTGAAGGTTTCAAAGGACAAGCGCTG
TCTCAAATTTGCCAAGAAGCGTCTCGGAGCTCACATCCGTGGAAAGCGGAAGCGCGAGGA
GATGCAATCCGTGCTCCAAGCGCAGAGGAAGGCCGCCAACAAGTAGACTCCCGCCTCTGC
CGTTCGTTTCGTTAACCGTCAGGATATCCGTCTCTTTCCGTCGTCGAACCG--TTTTTTT
GTGAAGCTGACGTTGAGCTTTTGTCTCTTCCAGTTCCTTCGAGCCATCTCGATTTGATTC
GCCGA-TTATTTTATTTG-TTTTTTTTATTATCTC---AGAAGAAAAAAAAAAAAAAAAA
AAAAAAAAAAAAA-----------------------------------------------
-
> 26YE05
GGAAGCTTATAATTGAGTAGTTTCAATTTGTTTAAA------------------------
-------TTTTAAAAGCGAAACGTCGAGATGGCTCCCAAATACGCTATGGCGATCGGACG
GGTCCGGGACAAGGGATTCCGGACGACGAAACACGAAGCACCCGTCAAGCCCTCCCGGCG
AAAGGGTGTCCAACACAAGCACGTCAAGTTTGTAAGAGAATTAGTGAGGGAAATCGGAGG
ATTCGCTCCTTACGAGAAGCGATGCTTGGAGTTGTTGAAGGTTTCAAAGGACAAGCGCTG
TCTCAAATTTGCCAAGAAGCGTCTCGGAGCTCACATCCGTGGAAAGCGGAAGCGCGAGGA
GATGCATTCCGTGCTCCAAGCGCAGAGGAAGGCCGCCAACAAGTAGACTCCCGCCTCTGC
CGTTCGTTTCGTTAACCGTCGGGATATCCGTCTCTTTCCGTCGTCGAACCG--TTTTTTT
GTGAAGCTGACGTTGAGCTTTTGTCTCTTCCAGTTCCTTAGAGTCATCTCGATTTGATTC
GCTGA-TTATTTTATTTG-TTTTTTTTATTATCTC----TGAAAAAAAAAAAAAAAAAAA
AAAAAAAAAAACA-----------------------------------------------
-
> 19YH15
GGAAGCTTATAATTGAGTAGTTTCAATTTGTTTAAATTATAAGATACTTTTTCGTTAAA-
ACCAAAGTTTTAAAAGCGAAACGTCGAGATGGCTCCCAAATACGCTATGGCGATCGGACG
GGTCCGGGACAAGGGATTCCGGACGACGAAACACGAAGCACCCGTCAAGCCCTCCCGGCG
AAAGGGTGTCCAACACAAGCACGTCAAGTTCGTAAGAGAATTAGTGAGGGAAATCGGAGG
ATTCGCTCCTTACGAGAAGCGATGCTTGGAGTTGTTGAAGGTTTCAAAGGACAAGCGCTG
TCTCAAATTTGCCAAGAAGCGTCTCGGAGCTCACATCCGTGGAAAGCGGAAGCGCGAGGA
GATGCAATCCGTGCTCCAAGCGCAGAGGAAGGCCGCCAACAAGTAGACTCCCGCCTCTGC
CGTTCGTTTCGTTAACCGTCGGGATATCCGTCTCTTTCCGTCGTCGAACCG--TTTTTTT
GTGAAGCTGACGTTGAGCTTTTGTCTCTTCCAGTTCCTTCGAGCCATCTCGATTTGATTC
GCTGATTTATTTTATTTG-TTTTTTTTATTATCGC---------AAAAAAAAAAAAAAAA
AAAAAAAAAAAAA-----------------------------------------------
-
> 18YF08
GGAAGCTTATAATTGAGTATTTTCAATTTGTTTAAATTATAAGATACTTTTTCGTTAAA-
ACCAAAGTTTTAAAAGCGAAACGTCGAGATGGCTCCCAAATACGCTATGGCGATCGGACG
GGTCCGGGACAAGGGATTCCGGACGACGAAACACGAAGCACCCGTCAAGCCCTCCCGGCG
AAAGGGTGTCCAACACAAGCACGTCAAGTTCGTAAGAGAATTAGTGAGGGAAATCGGAGG
ATTCGCTCCTTACGAGAAGCGATGCTTGGAGTTGTTGAAGGTTTCAAAGGACAAGCGCTG
TCTCAAATTTGCCAAGAAGCGTCTCGGAGCTCACATCCGTGGAAAGCGGAAGCGCGAGGA
GATGCAATCCGTGCTCCAAGCGCAGAGGAAGGCCGCCAACAAGTAGACTCCCGCCTCTGC
CGTTCGTTTCGTTAACCGTCGGGATATCCGTCTCTTTCCGTCGTCGAACCG--TTTTTTT
GTGAAGCTGACGTTGAGCTTTTGTCTCTTCCAGTTCCTTCGAGCCATCTCGATTTGATTC
GCTGATTTATTTTATTTG-TTTTTTTTATTATCGC---------AAAAAAAAAAAAAAAA
AAAAAAAAAAA-------------------------------------------------
-
> 18YL13
GGAAGCTTATAATTGAGTAGTTTCAATTTGTTTAAATTATAAGATACTTTTTCGTTAAA-
ACCAAAGTTTTAAAAGCGAAACGTCGAGATGGCTCCCAAATACGCTATGGCGATCGGACG
GGTCCGGGACAAGGGATTCCGGACGACGAAACACGAAGCACCCGTCAAGCCCTCCCGGCG
AAAGGGTGTCCAACACAAGCACGTCAAGTTCGTAAGAGAATTAGTGAGGGAAATCGGAGG
ATTCGCTCCTTACGAGAAGCGATGCTTGGAGTTGTTGAAGGTTTCAAAGGACAAGCGCTG
TCTCAAATTTGCCAAGAAGCGTCTCGGAGCTCACATCCGTGGAAAGCGGAAGCGCGAGGA
GATGCAATTCGTGCTCCAAGCGCAGAGGAAGGCCGCCAACAAGTAGACTCCCGCCTCTGC
CGTTCGTTTCGTTAACCGTCGGGATATCCGTCTCTTTCCGTCGTCGAACCG-TTTTTTTT
GTGAAGCTGACGTTGAGCTTTTGTCTCTTCCAGTTCCTTCGAGCCATCTCGATTTGATTC
GCTGA-TTATTTTATTTGTTTTTTTTTATTATCTC-------GAAAAAAAAAAAAAAAAA
AAAAAAAAAAAAA-----------------------------------------------
-
> 16YB11
GGAAGCTTATAATTGAGTAGTTTCAATTTGTTTAAATTATAAGATACTTTTTCGTTAAA-
ACCAAAGTTTTAAAAGCGAAACGTCGAGATGGCTCCCAAATACGCTATGGCGATCGGACG
GGTCCGGGACAAGGGATTCCGGACGACGAAACACGAAGCACCCGTCAAGCCCTCCCGGCG
AAAGGGTGTCCAACACAAGCACGTCAAGTTCGTAAGAGAATTAGTGAGGGAAATCGGAGG
ATTCGCTCCTTACGAGAAGCGATGCTTGGAGTTGTTGAAGGTTTCAAAGGACAAGCGCTG
TCTCAAATTTGCCAAGAAGCGTCTCGGAGCTCACATCCGTGGAAAGCGGAAGCGCGAGGA
GATGCAATTCGTGCTCCAAGCGCAGAGGAAGGCCGCCAACAAGTAGACTCCCGCCTCTGC
CGTTCGTTTCGTTAACCGTCGGGATATCCGTCTCTTTCCGTCGTCGAACCG-TTTTTTTT
GTGAAGCTGACGTTGAGCTTTTGTCTCTTCCAGTTCCTTCGAGCCATCTCGATTTGATTC
GCTGA-TTATTTTATTTGTTTTTTTTTATTATCTC-------GAAAAAAAAAAAAAAAAA
AAAAAAAAAAAAA-----------------------------------------------
-
> 20YK04
GGAAGCTTATAATTGAGTAGTTTCAATTTGTTTAAATTATAAGATACTTTTTCGTTAAA-
ACCAAAGTTTTAAAAGCGAAACGTCGAGATGGCTCCCAAATACGCTATGGCGATCGGACG
GGTCCGGGACAAGGGATTCCGGACGACGAAACACGAAGCACCCGTCAAGCCCTCCCGGCG
AAAGGGTGTCCAACACAAGCACGTCAAGTTCGTAAGAGAATTAGTGAGGGAAATCGGAGG
ATTCGCTCCTTACGAGAAGCGATGCTTGGAGTTGTTGAAGGTTTCAAAGGACAAGCGCTG
TCTCAAATTTGCCAAGAAGCGTCTCGGAGCTCACATCCGTGGAAAGCGGAAGCGCGAGGA
GATGCAATCCGTGCTCCAAGCGCAGAGGAAGGCCGCCAACAAGTAGACTCCCGCCTCTGC
CGTTCGTTTCGTTAACCGTCGGGATATCCGTCTCTTTCCGTCGTCGAACCG--TTTTTTT
GTGAAGCTGACGTTGAGCTTTTGTCTCTTCCAGTTCCTTCGAGCCATCTCGATTTGATTC
GCTGA-CTATTTTATTTG-TTTTTTTTATTATCTC-----GAGAAAAAAAAAAAAAAAAA
AAAAAAAAAAAAA-----------------------------------------------
-
> 10YC16
GGAAGCTTATAATTGAGTAGTTTCAATTTGTTTAAATTATAAGATACTTTTTCGTTAAA-
ACCAAAGTTTTAAGAGCGAAACGTCGAGATGGCTCCCAAATACGCTATGGCGATCGGACG
GGTCCGGGACAAGGGATTCCGGACGACGAAACACGAAGCACCCGTCAAGCCCTCCCGGCG
AAAGGGTGTCCAACACAAGCACGTCAAGTTTGTAAGAGAATTAGTGAGGGAAATCGGAGG
ATTCGCTCCTTACGAGAAGCGATGCTTGGAGTTGTTGAAGGTTTCAAAGGACAAGCGCTG
TCTCAAATTTGCCAAGAAGCGTCTCGGAGCTCACATCCGTGGAAAGCGGAAGCGCGAGGA
GATGCAATCCGTGCTCCAAGCGCAGAGGAAGGCCGCCAACAAGTAGACTCCCGCCTCTGC
CGTTCGTTTCGTTAACCGTCGGGATATCTGCCTCTTTCCGTCGTCGAACCG--TTTTTTT
GTGAAGCTGACGTTGAGCTTTTGTCTCTTCCAGTTCCTTCGAGCCATCTCGATTTGATTC
GCTGA------TTATTTG-TTTTTTTTATTATCTC-----AGGAAAAAAAAAAAAAAAAA
AAAAAAAAAAAAA-----------------------------------------------
-
> 12YM23
-GAAGCTTATAATTGAGTAGTTTCAATTTGTTTAAATTATAAGATACTTTTTCGTTAAA-
ACCAAAGTTTTAAAAGCGAAACGTCGAGATGGCTCCCAAATACGCTATGGCGATCGGACG
GGTCCGGGACAAGGGATTCCGGACGACGAAACACGAAGCACCCGTCAAGCCCTCCCGGCG
AAAGGGTGTCCAACACAAGCACGTCAAGTTTGTAAGAGAATTAGTGAGGGAAATCGGAGG
ATTCGCTCCTTACGAGAAGCGATGCTTGGAGTTGTTGAAGGTTTCAAAGGACAAGCGCTG
TCTCAAATTTGCCAAGAAGCGTCTCGGAGCTCACATCCGTGGAAAGCGGAAGCGCGAGGA
GATGCAATCCGTGCTCCAAGCGCAGAGGAAGGCCGCCAACAAGTAGACTCCCGCCTCTGC
CGTTTGTTTCGTCAACCGTCGGGATATCCGTCTCTTTCCGTCGTCGAACCG-TTTTTTTT
GTGAAGCTGACGTTGAGCTTTTGTCTCTTCCAGTTCCTTCGAGCCATCTCGATTTGATTC
GCTGA-CTATTTTATTTG-TTTTTTT-ATTATCTC-----AGCAAAAAAAAAAAAAAAAA
AAAAAAAAAAAAA-----------------------------------------------
-
> 12YC21
GGAAGCTTATAATTGAGTAGTTTCAATTTGTTTAAATTATAAGATACTTTTTCGTTAAA-
ACCAAAGTTTTAAAAGCGAAACGTCGAGATGGCTCCCAAATACGCTATGGCGATCGGACG
GGTCCGGGACAAGGGATTCCGGACGACGAAACACGAAGCACCCGTCAAGCCCTCCCGGCG
AAAGGGTGTCCAACACAAGCACGTCAAGTTTGTAAGAGAATTAGTGAGGGAAATCGGAGG
ATTCGCTCCTTACGAGAAGCGATGCTTGGAGTTGTTGAAGGTTTCAAAGGACAAGCGCTG
TCTCAAATTTGCCAAGAAGCGTCTCGGAGCTCACATCCGTGGAAAGCGGAAGCGCGAGGA
GATGCAATCCGTGCTCCAAGCGCAGAGGAAGGCCGCCAACAAGTAGACTCCCGCCTCTGC
CGTTCGTTTCGTTAACCGTCGGGATATCCGTCTCTTTCCGTCGTCGAACCG--TTTTTTT
GTGAAGCTGACGTTGAGCTTTTGTCTCTTCCAGTTCCTTCGAGCCATCTCGATTTGATTC
GCTGATTTATTTTATTTG-TTTTTTTTATTATCTC------AGAAAAAAAAAAAAAAAAA
AAAAAAAAAAAAA-----------------------------------------------
-
> 29YC03
GGAAGCTTATAATTGAGTAGTTTCAATTTGTTTAAATTATAAGATACTTTTTCGTTAAA-
ACCAAAGTTTTAAAAGCGAAACGTCGAGATGGCTCCCAAATACGCTATGGCGATCGGACG
GGTCCGGGACAAGGGATTCCGGACGACGAAACACGAAGCACCCGTCAAGCCCTCCCGGCG
AAAGGGTGTCCAACACAAGCACGTCGAGTTTGTAAGAGAATTAGTGAGGGAAATCGGAGG
ATTCGCTCCTTACGAGAAGCGATGCTTGGAGTTGTTGAAGGTTTCAAAGGACAAGCGCTG
TCTCAAATTTGCCAAGAAGCGTCTCGGAGCTCACATCCGTGGGAAGCGGAAGCGCGAGGA
GATGCAATCCGTGCTCCAAGCGCAGAGGAAGGCCGCCAACAAGTAGACTCCCGCCTCTGC
CGTTCGTTTCGTTAACCGTCGGGATATCCGTCTCTTTCCGTCGTCGAACCG-TTTTTTTT
GTGAAGCTGACGTTGAGCTTTTGTCTCTTCCAGTTCCTTCGAGCCATCTCGATTTGATTC
GCTGA-CTATTTTATTTG-TTTTTTTTATTATCTC-------TAAAAAAAAAAAAAAAAA
AAAAAAAAAAAAA-----------------------------------------------
-
> 28YE17
GGAAGCTTATAATTGAGTAGTTTCAATTTGTTTAAATTATAAGATACTTTTTCGTTAAA-
ACCAAAGTTTTAAAAGCGAAACGTCGAGATGGCTCCCAAATACGCTATGGCGATCGGACG
GGTCCGGGACAAGGGATTCCGGACGACGAAACACGAAGCACCCGTCAAGCCCTCCCGGCG
AAAGGGTGTCCAACACAAGCACGTCGAGTTTGTAAGAGAATTAGTGAGGGAAATCGGAGG
ATTCGCTCCTTACGAGAAGCGATGCTTGGAGTTGTTGAAGGTTTCAAAGGACAAGCGCTG
TCTCAAATTTGCCAAGAAGCGTCTCGGAGCTCACATCCGTGGGAAGCGGAAGCGCGAGGA
GATGCAATCCGTGCTCCAAGCGCAGAGGAAGGCCGCCAACAAGTAGACTCCCGCCTCTGC
CGTTCGTTTCGTTAACCGTCGGGATATCCGTCTCTTTCCGTCGTCGAACCG-TTTTTTTT
GTGAAGCTGACGTTGAGCTTTTGTCTCTTCCAGTTCCTTCGAGCCATCTCGATTTGATTC
GCTGA-CTATTTTATTTG-TTTTTTTTATTATCTC-------TAAAAAAAAAAAAAAAAA
AAAAAAAAAAAAA-----------------------------------------------
-
> 5YF04
GGAAGCTTATAATTGAGTAGTTTCAATTTGTTTAAATTATAAGATACTTTTTCGTTAAA-
ACCAAAGTTTTAAAAGCGAATCGTCGAGATGGCTCCCAAATACGCTATGGCGATCGGACG
GGTCCGGGACAAGGGATTCCGGACGACGAAACACGAAGCACCCGTCAAGCCCTCCCGACG
AAAGGGTGTCCAACACAAGCACGTCAAGTTTGTAAGAGAATTAGTGAGGGAAATCGGAGG
ATTCGCTCCTTACGAGAAGCGATGCTTGGAGTTGTTGAAGGTTTCAAAGGACAAGCGCTG
TCTCAAATTTGCCAAGAAGCGTCTCGGAGCTCACATCCGTGGAAAGCGGAAGCGCGAGGA
GATGCAATCCGTGCTCCAAGCGCAGAGGAAGGCCGCCAACAAGTAGACTCCCGCCTCTGC
CGTTCGTTTCGTTAACCGTCGGGATATCCGTCTCTTTCCGTCGTCGAACCGTTTTTTTTT
GTGAAGCTGACGTTGAGCTTTTGTCTCTTCCAGTTCCTTCGAGCCATCTCGATTTGATTC
GCTGA-CTATTTTATTTG-TTTTTTTTATTATCTC-----AGCAAAAAAAAAAAAAAAAA
AAAAAAAAAAA-------------------------------------------------
-
> 17YA10
GGAAGCTTATAATTGAGTAGTTTCAATTTGTTTAAATTATAAGATACTTTTTCGTTAAA-
ACCAAAGTTTTAAAAGCGAAACGTCGAGATGGCTCCCAAATACGCTATGGCGATCGGACG
GGTCCGGGACAAGGGATTCCGGACGACGAAACACGAAGCACCCGTCAAGCCCTCCCGACG
AAAGGGTGTCCAACACAAGCACGTCAAGTTTGTAAGAGAATTAGTGAGGGAAATCGGAGG
ATTCGCTCCTTACGAGAAGCGATGCTTGGAGTTGTTGAAGGTTTCAAAGGACAAGCGCTG
TCTCAAATTTGCCAAGAAGCGTCTCGGAGCTCACATCCGTGGAAAGCGGAAGCGCGAGGA
GATGCAATCCGTGCTCCAAGCGCAGAGGAAGGCCGCCAACAAGTAGACTCCCGCCTCTGC
CGTTCGTTTCGTTAACCGTCGGGATATCCGTCTCTTTCCGTCGTCGAACCGTTTTTTTTT
GTGAAGCTGACGTTGAGCTTTTGTCTCTTCCAGTTCCTTCGAGCCATCTCGATTTGATTC
GCTGA-CTATTTTATTTG-TTTTTTTTATTATCTC-------CCAAAAAAAAAAAAAAAA
AAAAAAAAAAAAA-----------------------------------------------
-
> 13YL05
GGAAGCTTATAATTGAGTAGTTTCAATTTGTTTAAATTATAAGATACTTTTTCGTTAAA-
ACCAAAGTTTTAAAAGCGAAACGTCGAGATGGCTCCCAAATACGCTATGGCGATCGGACG
GGTCCGGGACAAGGGATTCCGGACGACGAAACACGAAGCACCCGTCAAGCCCTCCCGACG
AAAGGGTGTCCAACACAAGCACGTCAAGTTTGTAAGAGAATTAGTGAGGGAAATCGGAGG
ATTCGCTCCTTACGAGAAGCGATGCTTGGAGTTGTTGAAGGTTTCAAAGGACAAGCGCTG
TCTCAAATTTGCCAAGAAGCGTCTCGGAGCTCACATCCGTGGAAAGCGGAAGCGCGAGGA
GATGCAATCCGTGCTCCAAGCGCAGAGGAAGGCCGCCAACAAGTAGACTCCCGCCTCTGC
CGTTCGTTTCGTTAACCGTCGGGATATCCGTCTCTTTCCGTCGTCGAACCG-TTTTTTTT
GTGAAGCTGACGTTGAGCTTTTGTCTCTTCCAGTTCCTTCGAGCCATCTCGATTTGATTC
GCTGA-CTATTTTATTTG-TTTTTTTTATTATCTC--------AAAAAAAAAAAAAAAAA
AAAAAAAAAAAAA-----------------------------------------------
-
> P_L36R2
------------------------------------------------------------
------------------------------------------------------------
------------------------------------------------------------
------------------------------------------------------------
------------------------------------------------------------
------------------------------------------------------------
------------------------------------------------------------
------------------------------------------------------------
-----------------CTTTTGTCTCTTCCAGTTCCTTCG-------------------
------------------------------------------------------------
------------------------------------------------------------
-
> L36_CDS2
------------------------------------------------------------
----------------------------ATGGCTCCCAAATACGCTATGGCGATCGGACG
GGTCCGGGACAAGGGATTCCGGACGACGAAACACGAAGCACCCGTCAAGCCCTCCCGGCG
AAAGGGTGTCCAACACAAGCACGTCAAGTTTGTAAGAGAATTAGTGAGGGAAATCGGAGG
ATTCGCTCCTTACGAGAAGCGATGCTTGGAGTTGTTGAAGGTTTCAAAGGACAAGCGCTG
TCTCAAATTTGCCAAGAAGCGTCTCGGAGCTCACATCCGTGGAAAGCGGAAGCGCGAGGA
GATGCAATCCGTGCTCCAAGCGCAGAGGAAGGCCGCCAACAAG-----------------
------------------------------------------------------------
------------------------------------------------------------
------------------------------------------------------------
------------------------------------------------------------
-
