# Supplementary material for: Chætognath transcriptome reveals ancestral and unique features among bilaterians
Source: Genome Biol. 2008 Jun 4;9(6):R94. doi: 10.1186/gb-2008-9-6-r94 (PMC2481426; doi:10.1186/gb-2008-9-6-r94)
Supplement: Additional data file 6 — Transcript sequences of RP L40 exhibiting the alternative forms corresponding to paralogous copies and the position of primers designed to specifically amplify these forms. [file gb-2008-9-6-r94-S6.fast]

> L40_CDS1
------------------------------------------------------------
-------------------------------------ATGCAAATTTTTGTGAAAACGTT
GACGGGGAAGACCATCACGCTGGAGGTGGAACCCAGCGATAGCATTGAAAACGTGAAGGC
CAAAATTCAAGACAAAGAAGGAATTCCACCAGATCAGCAGCGTCTCATCTTTGCGGGAAA
GCAGCTGGAAGATGGTCGCACTCTCTCTGATTATAACATTCAGAAAGAATCGACTCTCCA
TTTGGTGTTGAGGCTCCGAGGCGGGATTATTGAACCCTCTCTCAGGATGCTCGCTCAGAA
ATACAATTGTGAAAAGATGATTTGCCGAAAGTGCTATGCCCGTCTTCCACCGAGGGCCAC
CAATTGCCGCAAGCGTAGTTGCGGTCACACCAACAACCTTAGGCCCAAGAAGAAGCTGAA
GTAG--------------------------------------------------------
------------------------------------------------------------
------------------------------------------------------------
------------------------------------------------------------
> P_L40F1/R1
------------------------------------------------------------
------------------------------------------------------------
------------------------------------------------------------
------------------------------------------------------------
-----TGGAAGATGGTCGCACTCTCTCTG-------------------------------
------------------------------------------------------------
------------------------------------------------------------
------------------------------------------------------------
---------CATAACTTGTTGTCACGAGGCGT----------------------------
------------------------------------------------------------
------------------------------------------------------------
------------------------------------------------------------
> 5YL21
GGAAGCTTATAATTGAGTAGTTTCAATTTGTTTAAAGTTTGCTTAATACATT--------
---------------------------CGGAATTAAGATGCAAATTTTTGTGAAAACGTT
GACGGGGAAGACCATCACGCTGGAGGTGGAACCTAGCGATAGCATTGAAAACGTGAAGGC
CAAAATTCAAGACAAAGAAGGAATTCCACCAGATCAGCAGCGTCTCATCTTTGCGGGAAA
GCAGCTCGAAGATGGTCGCACTCTCTCTGATTATAACATTCAGAAAGAATCGACTCTCCA
TTTGGTGTTGAGGCTCTGAGGCGGGATTATTGAGCCCTCTCTCAGGATGCTCGCTCAGAA
ATACAATTGTGAAAAGATGACTTGCCGAAAGTGCTATGCCCGTCTTCCACCGAGGGCCAC
CAATTGCCGCAAGCGTAGTTGCGGTCACACCAACAACCTTAGGCCCAAGAAGAAGCTGAA
GTAGACTTTCATAACTTGTTGTCACGAGGCGTTTACGCTGTTAAAGAAATCAACGATTGT
CCCAAATCTGACGAAAAATCGTATGATATTTCCTTCTATTTGTTGTGTAGTTATGCTCCC
TACGTTTTAGGTTTTGATAAAACTTTGACCGCAATTATGAGCAGTTCGTTCACTTTTAGC
CCTTTTTAATTCTGCAATCTCCA-------------------------------------
> 23YB02
GGAAGCTTATAATTGACTATTTTCAATTTGTTTAAAGTTTGGTTGATACATT--------
---------------------------CGGAATCATTATGCAAATTTTTGTGAAAACGTT
GACGGGGAAGACCATCACGCTGGAGGTGGAACCCAGCGATAGCATTGAAAACGTGAAGGC
CAAAATTCAAGACAAAGAAGGAATTCCACCAGATCAGCAGCGTCTCATCTTTGCGGGAAA
GCAGCTGGAAGATGGTCGCACTCTCTCTGATTATAACATTCAGAAAGAATCGACTCTCCA
TTTGGTGTTGAGGCTCCGAGGCGGGATTATTGAACCCTCTCTCAGGATGCTCGCTCAGAA
ATACAATTGTGAAAAGATGATTTGCCGAAAGTGCTATGCCCGTCTTCCACCGAGGGCCAC
CAATTGCCGCAAGCGTAGTTGCGGTCACACCAACAACCTTAGGCCCAAGAAGAAGCTGAA
GTAGACTTTCATAACTTGTTGTCACGAGGCGTTTATGCTGTTAAAGAAATCAACGATTGT
CCCAAATCTGACGAAAAATCGTATGATATTTCCTTCTATTTGTTGTGTAGTTATGCTCCC
TACGTTTTAGGTTTTGATAAAACTTT----------------------------------
------------------------------------------------------------
> 15YC07
GGAAGCTTATAATTGAGTAGTTTCAATTTGTTTAAAGTTTGGTTAATACATT--------
---------------------------CGGAATTAAGATGCAAATTTTTGTGAAAACGTT
GACGGGGAAGACCATCACGCTGGAGGTGGAACCCAGCGATAGCATTGAAAACGTGAAGGC
CAAAATTCAAGACAAAGAAGGAATTCCACCAGATCAGCAGCGTCTCATCTTTGCGGGAAA
GCAGCTGGAAGATGGTCGCACTCTCTCTGATTATAACATTCAGAAAGAATCGACTCTCCA
TTTGGTGTTGAGGCTCCGAGGCGGGATTATTGAGCCCTCTCTCAGGATGCTCGCTCAGAA
ATACAATTGTGAAAAGATGATTTGCCGAAAGTGCTATGCCCGTCTTCCACCGAGGGCCAC
CAATTGCCGCAAGCGTAGTTGCGGTCACACCAACAACCATAGGCCCAAGAAGAAGCTGAA
GTAGACTTTCATAACTTGTTGTCACGAGGCGTTTACGCTGTTAAAGAAATCAACGATTGT
CCCAAATCTGACGAAAAATCGTATGATATTTCCTTCTATTTGTTGTGTAGTTATGCTCCC
TACGTTTTAGGTTTTGATAAAACTTTGACCGCAATTATGAGCAGTTCGTTCACTTTTAGC
CCTTTTTAATTCTAAA-----------AAAAAAAAAAAAAAAAAAAAAAAAAAA------
> 28YN23
GGAAGCTTATAATTGAGTAGTTTCAATTTGTTTAAAGTTTGGTTGATACATT--------
---------------------------CGGAATTAAGATGCAAATTTTTGTGAAAACGTT
GACGGGGAAGACCATCACGCTGGAGGTGGAACCCAGCGATAGCATTGAAAACGTGAAGGC
CAAAATTCAAGACAAAGAAGGAATTCCACCAGATCAGCAGCGTCTCATCTTTGCGGGAAA
GCAGCTGGAAGATGGTCGCACTCTCTCTGATTATAACATTCAGAAAGAATCGACTCTCCA
TTTGGTGTTGAGGCTCCGAGGCGGGATTATTGAACCCTCTCTCAGGATGCTCGCTCAGAA
ATACAATTGTGAAAAGATGATTTGCCGAAAGTGCTATGCCCGTCTTCCACCGAGGGCCAC
CAATTGCCGCAAGCGTAGTTGCGGTCACACCAACAACCTTAGGCCCAAGAAGAAGCTGAA
GTAGACTTTCATAACTTGTTGTCACGAGGCGTTTATGCTGTTAAAGAAATCAACGATTGT
CCCAAATCTGACGAAAAATCGTATGATATTTCCTTCTATTTGTTGTGTAGTTATGCTCCC
TACGTTTTAGGTTTTGATAAAACTTTGACCGCAATTATGAGCAGTTCGTTCACTTTTAGC
CCTTTTTAATTCAGCAATCTCCAATTTAAAAAAAAAAAAAAAAAAAAAAAAAAAAAA---
> 5YI08
GGAAGCTTATAATTGAGTAGTTTCAATTTGTTTAAAGTTTGGTTAATACATT--------
---------------------------CGGAATTAAGATGCAAATTTTTGTGAAAACGTT
GACGGGGAAGACCATCACGCTGGAGGTGGAACCCAGCGATAGCATTGAAAACGTGAAGGC
CAAAATTCAAGACAAAGAAGGAATTCCACCAGATCAGCAGCGTCTCATCTTTGCGGGAAA
GCAGCTGGAAGATGGTCGCACTCTCTCTGATTATAACATTCAGAAAGAATCGACTCTCCA
TTTGGTGTTGAGGCTCCGAGGCGGGATTATTGAGCCCTCTCTCAGGATGCTCGCTCAGAA
ATACAATTGTGAAAAGATGATTTGCCGAAAGTGCTATGCCCGTCTTCCACCGAGGGCCAC
CAATTGCCGCAAGCGTAGTTGCGGTCACACCAACAACCTTAGGCCCAAGAAGAAGCTGAA
GTGGACTTTCATAACTTGTTGTCACGAGGCGTTTATGCTGTTAAAGAAATCAACGATTGT
CCCAAATCTGACGAAAAATCGTATGATATTTCCTTCTATTTGTTGTGTAGTTATGCTCCC
TACGTTTTAGGTTTTGATAAAACTTTGACCGCAATTATGAGCAGTTCGTTCACTTTTAGC
CCTTTTTAATTCTTAAA----------AAAAAAAAAAAAAAAAAAAAAAAAAAA------
> 11YD15
GGAAGCTTATAATTGAGTAGTTTCAATTTGTTTAAAGTTTGGTTAATACGTT--------
---------------------------CGGAATTAAGATGCAAATTTTTGTGAAAACGTT
GACGGGGAAGACCATTACGCTGGAGGTGGAACCCAGCGATAGCATTGAAAACGTGAAGGC
CAAAATTCAAGACAAAGAAGGAATTCCACCAGATCAGCAGCGTCTCATCTTTGCGGGAAA
GCAGCTGGAAGATGGTCGCACTCTCTCTGATTATAACATTCAGAAAGAATCGACTCTCCA
TTTGGTGTTGAGGCTCCGAGGCGGGATTATTGAGCCCTCTCTCAGGATGCTCGCTCAGAA
ATACAATTGTGAAAAGATGATTTGCCGAAAGTGCTATGCCCGTCTTCCACCGAGGGCCAC
TAATTGCCGCAAGCGCAGTTGCGGTCACACCAACAACCTTAGGCCCAAGAAGAAGCTGAA
GTAGACTTTCATAACTTGTTGTCACGAGGCGTTTACGCTGTTAAAGAAATCAACGATTGT
CCCAAATCTGACGAAAAATCGT---ATATTTCCTTCTATTTGTTGTGTAGTTATGCTCCC
TACGTTTTAGGTTTTGATAAAACTTTGACCGCAATTATGAGCAGTTCGTTCACTTTTAGC
CCTTTTTAATTCCAAA-----------AAAAAAAAAAAAAAAAAAAAAAAAAAA------
> 3YN13
GGAAGCTTATAATTGAGTAGTTTCAATTTGTTTAAAGTTTGGTTAATACGTT--------
---------------------------CGGAATTAAGATGCAAATTTTTGTGAAAACGTT
GACGGGGAAGACCATTACGCTGGAGGTGGAACCCAGCGATAGCATTGAAAACGTGAAGGC
CAAAATTCAAGACAAAGAAGGAATTCCACCAGATCAGCAGCGTCTCATCTTTGCGGGAAA
GCAGCTGGAAGATGGTCGCACTCTCTCTGATTATAACATTCAGAAAGAATCGACTCTCCA
TTTGGTGTTGAGGCTCCGAGGCGGGATTATTGAGCCCTCTCTCAGGATGCTCGCTCAGAA
ATACAATTGTGAAAAGATGATTTGCCGAAAGTGCTATGCCCGTCTTCCACCGAGGGCCAC
TAATTGCCGCAAGCGCAGTTGCGGTCACACCAACAACCTTAGGCCCAAGAAGAAGCTGAA
GTAGACTTTCATAACTTGTTGTCACGAGGCGTTTACGCTGTTAAAGAAATCAACGATTGT
CCCAAATCTGACGAAAAATCGT---ATATTTCCTTCTATTTGTTGTGTAGTTATGCTCCC
TACGTTTTAGGTTTTGATAAAACTTTGACCGCAATTATGAGCAGTTCGTTCACTTTTAGC
CCTTTTTAATTCCAAA-----------AAAAAAAAAAAAAAAAAAAAAAAAAAA------
> 22YG15
GGAAGCTTATAATTGAGTAGTTTCAATTTGTTTAAAGTTTGGTTAATACGTT--------
---------------------------CGGAATTAAGATGCAAATTTTTGTGAAAACGTT
GACGGGGAAGACCATCACGCTGGAGGTGGAACCCAGCGATAGCATTGAAAACGTGAAGGC
CAAAATTCAAGACAAAGAAGGAATTCCACCAGATCAGCAGCGTCTCATCTTTGCGGGAAA
GCAGCTGGAAGATGGTCGCACTCTCTCTGATTATAACATTCAGAAAGAATCGACTCTCCA
TTTGGTGTTGAGGCTCCGAGGCGGGATTATTGAGCCCTCTCTCAGGATGCTCGCTCAGAA
ATACAATTGTGAAAAGATGATTTGCCGAAAGTGCTATGCCCGTCTTCCACCGAGGGCCAC
CAATTGCCGCAAGCGTAGTTGCGGTCACACCAACAACCTTAGGCCCAAGAAGAAGCTGAA
GTAGACTTTCATAACTTGTTGTCACGAGGCGTTTACGCTGTTAAAGAAATCAACGATTGT
CCCAAATCTGACGAAAAATCGT---ATATTTCCTTCTATTTGTTGTGTAGTTATGCTCCC
TACGTTTTAGGTTTTGATAAAACTTTGACCGCAATTATGAGCAGTTCGTTCACTTTTAGC
CCTTTTTAATTCAGCAATCTTCAATAGCAAAAAAAAAAAAAAAAAAAAAAAAAAAAAA--
> 11YK13
GGAAGCTTATTATTAAGTACTACCAATTTGTTTAAAGTTTGGTTAATACATT--------
---------------------------CGGAATTAAGATGCAAATTTTTGTGAAAACGTT
GACGGGGAAGACCATCACGCTGGAGGTGGAACCCAGCGATAGCATTGAAAACGTGAAGGC
CAAAATTCAAGACAAAGAAGGAATTCCACCAGATCAGCAGCGTCTCATCTTTGCGGGAAA
GCAGCTGGAAGATGGTCGCACTCTCTCTGATTATAACATTCAGAAAGAATCGACTCTCCA
TTTGGTGTTGAGGCTCCGAGGCGGGATTATTGAGCCCTCTCTCAGGATGCTCGCTCAGAA
ATACAATTGTGAAAAGATGATTTGCCGAAAGTGCTATGCCCGTCTTCCACCGAGGGCCAC
CAATTGCCGCAAGCGTAGTTGCGGTCACACCAACAACCTTAGGCCCAAGAAGAAGCTGAA
GTAGACTTTCATAACTTGTTGTCACGAGGCGTTTATGCTGTTAAAGAAATCAACGATTGT
CCCAAATCTGACGAAAAATCGTATGATATTTCCTTCTATTTGTTGTGTAGTTATGCTCCC
TACGTTTTAGTTTTTGATAAAACTTTGACCGCAATTATTAGCAGTTCGTTCACTTTTAGC
CCTTTTTAATTCACAAA----------AAAAAAAAAAAAAAAAAAAAAAAAAAA------
> 26YI10
GGAAGCTTATTATTAAGTACCACCAATTTGTTTAAAA-----------------------
---------------------------AAGAAA-AAAATGCAAATTTTTGTGAAGACGTT
GACTGGAAAGACTATCACCCTCGAGGTGGAACCCAGCGACTCCATCGAAAATGTCAAAGC
CAAGATCCAGGACAAAGAAGGGATCCCTCCCGATCAGCAGCGTCTGATTTTCGCTGGGAA
GCAGTTGGAGGACGGTCGGACCCTTTCCGACTACAACATCCAAAAGGAGTCCACGCTCCA
TTTGGTCCTGCGTTTGCGTGGAGGTATCATTGAGCCCTCCCTTCGCATGTTGGCCCAAAA
GTACAACTGCGAAAAGATGATTTGCAGGAAGTGCTACGCCAGGCCGCCTCCAAGGGCCAC
CAATTGTCGTAAACGAAGCTGCGGGCACACCAACAACCTTCGTCCCAAGAAGAAGCTGAA
GTAGAAAACGTTTCAAGGACTGTCTTCGAACTTCTACTGGATGCGTCTGAAATTCAGAAC
TACAAAAATTTGCAAATCCTCGATCTTTTATTTTGTTTTCGTTAAATATTTTAGTTCATA
AGCTTACCTGGGATTTCGCCTC--------------------------------------
---------------------------AAAAAAAAAAAAAAAAAAAAAAAAAAAAAA---
> 4YB05
GGAAGCTTATTATTAAGTACCACCAATTTGTTTAAAA-----------------------
---------------------------AAGAAA-AAAATGCAAATTTTTGTGAAGACGTT
GACTGGAAAGACTATCACCCTCGAGGTGGAACCCAGCGACTCCATCGAAAATGTCAAAGC
CAAGATCCAGGACAAAGAAGGGATCCCTCCCGATCAGCAGCGTCTGATTTTCGCTGGGAA
GCAGTTGGAGGACGGTCGGACCCTTTCCGACTACAACATCCAAAAGGAGTCCACGCTCCA
TTTGGTCCTGCGTTTGCGTGGAGGTATCATTGAGCCCTCCCTTCGCATGTTGGCCCAAAA
GTACAACTGCGAAAAGATGATTTGCAGGAAGTGCTACGCCAGGCCGCCTCCAAGGGCCAC
CAATTGTCGTAAACGAAGCTGCGGGCACACCAACAACCTTCGTCCCAAGAAGAAGCTGAA
GTAGAAAACGTTTCAAGGACTGTCTTCGAACTTCTACTGGATGCGTCTGAAATTCAGAAC
TACAAAAATTTGCAAATCCTCGATCTTTTATTTTGTTTTCGTTAAATATTTTAGTTCATA
AGCTTACCTGGGATTTCGCCTC--------------------------------------
---------------------------AAAAAAAAAAAAAAAAAAAAAAAAAAAAAA---
> 7YC16
GGAAGCTTATAATTGAGTAGTTTCAATTTGTTTAAAGTATCGTTTTCATTTTTT--CCTT
TATTTAAACGT----AAAAAAAAGA--AAGAA--AAAATGCAAATTTTTGTGAAGACGTT
GACTGGAAAGACGATCACCCTCGAGGTGGAACCCAGCGACTCCATCGAAAATGTCAAAGC
CAAGATCCAGGACAAAGAAGGGATCCCTCCCGATCAGCAGCGTCTGATTTTCGCTGGGAA
GCAGTTGGAGGACGGTCGGACCCTCTCCGACTACAACATCCAAAAGGAGTCCACGCTCCA
TTTGGTCCTGCGTTTGCGTGGAGGTATCATTGAGCCCTCCCTTCGCATGTTGGACCAAAA
GTACAACTGCGAAAAGATGATTTGCAGGAAGTGCTACGCCAGGCTGCCTCCAAGGGCCAC
CAATTGTCGTAAACGAAGCTGCGGGCACACCAACAACCTTCGTCCCAAGAAGGAGCTGAA
GTAGAAAACGTTTCAAGGACTGTCTTCGAACTTCTATTGGATGCGTCTGAAATTCAGAAC
TTCAAAAATTTGCAAATCCTCGATCTTATATTTTATTTTCGTTAAATATTTTAGTTCATA
AGCTTACCAGGGATTTCGCCTTAAGC----------------------------------
---------------------------AAAAAAAAAAAAAAAAAAAAAAAAAAA------
> 23YB21
GGAAGCTTATAATTGAGTAGTTCCAATTTGTTTAAATTATCATTTTCATTTTTT--CCTT
TATTTAAACGT--------AAAAGA--AAGAAA-AAAATGCAAATTTTTGTGAAGACGTT
GACTGGAAAGACGATCACCCTCGAGGTGGAACCCAGCGACTCCATCGAAAATGTCAAAGC
CAAGATCCAGGACAAAGAAGGGATCCCTCCCGATCAGCAGCGTCTGATTTTCGCTGGGAA
GCAGTTGGGGGACGGTCGGACCCTTTCCGACTACAACATCCAAAAGGAGTCCACGCTCCA
CTTGGTCCTGCGTTTGCGTGGAGGTATCATTGAGCCCTCCCTTCGCATGTTGGCCCAAAA
GTACAACTGCGAAAAGATGATTTGCAGGAAGTGCTACGCCAGGCTGCCTCCAAGGGCCAC
CAATTGTCGTAAACGAAGCTGCGGGCACACCAACAACCTTCGTCCCAAGAAGAAGCTGAA
GTAGAAAACGTTTCTAGGACTGTCTTCGAACTTCTACTGGATGCGTCTGAAATTCAAAAC
TTCAAAAATTTGCAAATCCTC---------------------------------------
------------------------------------------------------------
------------------------------------------------------------
> 4YJ21
GGAAGCTTATAATTGAGTAGTTTCAATTTGTTTAAAGTATCATTTTCATTTTTTC-CCTT
TATTTAAACGT----AAAAAAAAGA--AAGAAA-AAAATGCAAATTTTTGTGAAGACGTT
GACTGGAAAGACGATCACCCTCGAGGTGGAACCCAGCGACTCCATCGAAAATGTCAAAGC
CAAGATCCAGGACAAAGAAGGGATTCCTCCCGATCAGCAGCGTCTGATTTTCGCTGGGAA
GCAGTTGGAGGACGGTCGGACCCTTTCCGACTACAACATCCAAAAGGAGTCAACGCTCCA
CTTGGTCCTGCGTTTGCGTGGAGGTATCATTGAGCCCTCCCTTCGCATGTTGGCCCAAAA
GTACAACTGCGAAAAGATGATTTGCAGGAAGTGCTACGCCAGGCTGCCTCCAAGGGCCAC
CAATTGTCGTAAACGAAGCTGCGGGCACACCAACAACCTTCGTCCCAAGAAGAAGCTGAA
GTAGAAAACGTTTCAAGGACTGTCTTCGAACTTCTACTGGATGCGTCTGAAATTCAGAAC
TTCAAAAATTTGCAAATCCTCGATCTTTTAATTTGTTTTCGTTAAATATTTTAGTTCATA
AGCTTACCAGGGATTTCGCCTTTAGT----------------------------------
---------------------------AAAAAAAAAAAAAAAAAAAAAAAAAAAA-----
> 3YJ05
GGAAGCTTATAATTGAGTAGTTTCAATTTGTTTAAAGTATCATTTTCATTTTTTC-CCTT
TATTTAAACGT----AAAAAAAAGA--AAGAAA-AAAATGCAAATTTTTGTGAAGACGTT
GACTGGAAAGACGATCACCCTCGAGGTGGAACCCAGCGACTCCATCGAAAATGTCAAAGC
CAAGATCCAGGACAAAGAAGGGATTCCTCCCGATCAGCAGCGTCTGATTTTCGCTGGGAA
GCAGTTGGAGGACGGTCGGACCCTTTCCGACTACAACATCCAAAAGGAGTCAACGCTCCA
CTTGGTCCTGCGTTTGCGTGGAGGTATCATTGAGCCCTCCCTTCGCATGTTGGCCCAAAA
GTACAACTGCGAAAAGATGATTTGCAGGAAGTGCTACGCCAGGCTGCCTCCAAGGGCCAC
CAATTGTCGTAAACGAAGCTGCGGGCACACCAACAACCTTCGTCCCAAGAAGAAGCTGAA
GTAGAAAACGTTTCAAGGACTGTCTTCGAACTTCTACTGGATGCGTCTGAAATTCAGAAC
TTCAAAAATTTGCAAATCCTCGATCTTTTAATTTGTTTTCGTTAAATATTTTAGTTCATA
AGCTTACCAGGGATTTCGCCTTTAGT----------------------------------
---------------------------AAAAAAAAAAAAAAAAAAAAAAAAAAAA-----
> 25YG03
GGAAGCTTATAATTCCGTAGTTTCAATTTGTTTAAAGTATCATTTTCATTTTTTT-CCTC
TATTTAAACGT----AAAAAAAAG---AAGAAAAAAAATGCAAATTTTTGTGAAGACGTT
GACTGGAAAGACGATCACCCTCGAGGTGGAACCCAGCGACTCCATCGAAAATGTCAAAGC
CAAGATCCAGGACAAAGAAGGGATCCCTCCCGATCAGCAGCGTCTGATTTTCGCTGGGAA
GCAGTTGGAGGACGGTCGGACCCTTTCCGACTACAACATCCAAAAGGAGTCCACGCTCCA
TTTGGTCCTGCGTTTGCGTGGAGGTATCATTGAGCCCTCCCTTCGCATGTTGGCCCAAAA
GTACAACTGCGAAAAGATGATTTGCAGGAAATGCTACGCCAGGCTGCCTCCAAGGGCCAC
CAATTGTCGTAAACGAAGCTGCGGGCACACCAACAACCTTCGTCCCAAGAAGAAGCTGAA
GTAGAAAACGTTTCAAGGACTGTCTTCGAACTTCTACTGGATGCGTCTGAAATTCAGAAC
TTCAAAAATTTGCAAATCCTCGATCTTATATTTTATTTTCGTTAAATATTTTAGTTCATA
AGCTTACCAGGGATTTCGCCAA--------------------------------------
---------------------------AAAAAAAAAAAAAAAAAAAAAAAAAAAA-----
> 25YK12
GGAAGCTTATAATTGAGTAGTTTCAATTTGTTTAAAGTATCATTTTCATTTTTTT-CCTT
TATTTAAACGT----AAAAAAAAGA--AAGAAA-AAAATGCAAATTTTTGTGAAGACGTT
GACTGGAAAGACGATCACCCTCGAGGTGGAACCCAGCGACTCCATCGAAAACGTCAAAGC
CAAGATCCAGGACAAAGAAGGGATCCCTCCCGATCAGCAGCGTCTGATTTTCGCTGGGAA
GCAGTTGGAGGACGGTCGGACCCTTTCCGACTACAACATCCAAAAGGAGTCCACGCTCCA
TTTGGTCCTGCGTTTGCGTGGAGGTATCATTGAGCCCTCCCTTCGCATGTTGGCCCAAAA
GTACAACTGCGAAAAGATGATTTGCAGGAAGTGCTACGCCAGGCTGCCTCCAAGGGCCAC
CAATTGTCGTAAACGAAGCTGCGGGCACACCAACAACCTTCGTCCCAAGAAGAAGCTGAA
GTAGAAAACGTTTCAAGGACTGTCTTCGAACTTCTACTGGATGCGTCTGAAATTCAGAAC
TTCAAAAATTTGCAAATCCTCGATCTTTTAATTTGTTTTCGTTAAATATTTTAGTTCATA
AGCTTACCAGGGATTTCGCCTTAAC-----------------------------------
---------------------------AAAAAAAAAAAAAAAAAAAAAAAAAAAAAA---
> 24YC02
GGAAGCTTATAATTGAGTAGTTTCAATTTGTTTAAAGTATCATTTTCATTTTTTTCCCTT
TATTTAAACGT--AAAAAAAAAAGAAGAAGAAA-AAAATGCAAATTTTTGTGAAGACGTT
GACTGGAAAGACGATCACCCTCGAGGTGGAACCAAGCGACTCCATCGAAAATGTCAAAGC
CAAGATCCAGGACAAAGAAGGGATCCCTCCCGATCAGCAGCGTCTGATTTTCGCTGGGAA
GCAGTTGGAGGACGGTCGGACCCTTTCCGACTACAACATCCAAAAGGAGTCCACGCTCCA
TTTGGTCCTGCGTTTGCGTGGAGGTATCATTGAGCCCTCCCTTCGCATGTTGGCCCAAAA
GTACAACTGCGAAAAGATGATTTGCAGGAAGTGCTACGCCAGGCTGCCTCCAAGGGCCAC
CAATTGTCGTAAACGAAGCTGCGGGCACACCAACAACCTTCGTCCCAAGAAGAAGCTGAA
GTAGAAAACGTTTCAAGGACTGTCTTCGAACTTCTACTGGATGCGTCTGAAATTCAGAAC
CTCAAAAATTTGCAAATCCTCGATCTTTTATTTTGTTTTCGTTAAATATTTTAGTTCATA
AGCTTACCAGGGATTTCGCCTTAAG-----------------------------------
---------------------------AAAAAAAAAAAAAAAAAAAAAAAAAAAAAA---
> 5YA11
GGAAGCTTATAATTGAGCAGTTTCAATTTGTTTAAAGTATCATTTTCATTTTTTT-CCTT
TATTTAAACGT----AAAAAAAAGA--AAGAAA-AAAATGCAAATTTTTGTGAAGACGTT
GACTGGAAAGACGATCACCCTCGAGGTGGAACCCAGCGACTCCATCGAAAATGTCAAAGC
CAAGATCCAGGACAAAGAAGGGATCCCTCCCGATCAGCAGCGTCTGATTTTCGCTGGGAA
GCAGTTGGAGGACGGTCGGACCCTTTCCGACTACAACATCCAAAAGGAGTCCACGCTCCA
TTTGGTCCTGCGTTTGCGTGGAGGTATCATTGAGCCCTCCCTTCGCATGTTGGCCCAAAA
GTACAACTGCGAAAAGATGATTTGCAGGAAATGCTACGCCAGGCTGCCTCCAAGGGCCAC
CAATTGTCGTAAACGAAGCTGCGGGCACACCAACAACCTTCGTCCCAAGAAGAAGCTGAA
GTAGAAAACGTTTCAAGGACTGTCTTCGAACTTCTACTGGATGCGTCTGAAATTCAGAAC
CTCAAAAATTTGCAAATCCTCGATCTTTTATTTTGTTTTCGTTAAATATTTTAGTTCATA
AGCTTACCAGGGATTTCGTCAA--------------------------------------
---------------------------AAAAAAAAAAAAAAAAAAAAAAAAAAA------
> 29YF22
GGAAGCTTATAATTGATTAGTTTCAATTTGTTTAAAGTATCATTTTCATTTTTT--CCTT
TTTTTAAACGT----AAAAAAAAGA--AAGAAA-AAAATGCAAATTTTTGTGAAGACGTT
GACTGGAAAGACGATCACCCTCGAGGTGGAACCCAGCGACTCCATCGAAAATGTCAAAGC
CAAGATCCAGGACAAAGAAGGGATCCCTCCCGATCAGCAGCGTCTGATTTTCGCTGGGAA
GCAGTTGGAGGACGGTCGGACCCTTTCCGACTACAACATCCAAAAGGAGTCCACGCTCCA
TTTGGTCCTGCGTTTGCGTGGAGGTATCATTGAGCCCTCCCTTCGCATGTTGGCCCAAAA
GTACAACTGCGAAAAGATGATTTGCAGGAAGTGCTACGCCAGGCTGCCTCCAAGGGCCAC
CAATTGTCGTAAACGAAGCTGCGGGCACACCAACAACCTTCGTCCCAAGAAGAAGCTGAA
GTAGAAAACGTTTCAAGGACTGTCTTCGAACTTCTACTGGATGCGTCTGAAATTCAGAAC
TACAAAAATTTGCAAATCCTCGATCTTTTATTTTGTTTTCGTTTAATATTTTAGTTCATA
AGCTTACCTGGGATTTCGCCTTACC-----------------------------------
---------------------------AAAAAAAAAAAAAAAAAAAAAAAAAAAAAA---
> 16YJ18
GGAAGCTTATAATTGAGTAGTTTCAATTTGTTTAAAGTATCATTTTCATTTTTT--CCTT
TATTTAAACGT---AAAAAAAAAGA--AAGAAA-AAAATGCAAATTTTTGTGAAGACGTT
GACTGGAAAGACGATCACCCTCGAGGTGGAACCCAGCGACTCCATCGAAAATGTCAAAGC
CAAGATCCAGGACAAAGAAGGGATCCCTCCCGATCAGCAGCGTCTGATTTTCGCTGGGAA
GCAGTTGGAGGACGGTCGGACCCTTTCCGACTACAACATCCAAAAGGAGTCCACGCTCCA
TTTGGTCCTGCGTTTGCGTGGAGGTATCATTGAGCCCTCCCTTCGCATGTTGGCCCAAAA
GTACAACTGCGAAAAGATGATTTGCAGGAAGTGCTACGCCAGGCTGCCTCCAAGGGCCAC
CAATTGTCGTAAACGAAGCTGCGGGCACACCAACAACCTTCGTCCCAAGAAGAAGCTGAA
GTAGAAAACGTTTCAAGGACTGTCGTCGAACTTCTACTGGATGCGTCTGAAATTCAGAAC
TACAAAAATTTGCAAATCCTCGATCTTTTATTTTGTTTTCGTTAAATATTTTAGTTCATA
AGCTTACCTGGGATTTCGCCTTAAG-----------------------------------
---------------------------AAAAAAAAAAAAAAAAAAAAAAAAAAAAAA---
> 6YH01
GGAAGCTTATAATTGAGTAGTTTCAATTTGTTTAAAGTATCATTTTCATTTTTTC-CCTT
TATTTAAACGT-----AAAAAAAGA--AAGAAA-AAAATGCAAATTTTTGTGAAGACGTT
GACTGGAAAGACGATCACCCTCGAGGTGGAACCCAGCGACTCCATCGAAAATGTCAAAGC
CAAGATCCAGGACAAAGAAGGGATCCCTCCCGATCAGCAGCGTCTGATTTTCGCTGGGAA
GCAGTTGGAGGACGGTCGGACCCTTTCCGACTACAACATCCAAAAGGAGTCTACGCTCCA
TTTGGTCCTGCGTTTGCGTGGAGGTATCATTGAGCCCTCCCTTCGCATGTTGGCCCAAAA
GTACAACTGCGAAAAGATGATTTGCAGGAAGTGCTACGCCAGGCTGCCTCCAAGGGCCAC
CAATTGTCGTAAACGAAGCTGCGGGCACACCAACAACCTTCGTCCCAAGAAGAAGCTGAA
GTAGAAAACGTTTCAAGGACTGTCTTCGAACTTCTACTGGATGCGTCTGAAATTCAGAAC
TACAAAAATTTGCAAATCCTCGATCTTTTATTTTGTTTTCGTTAAATATTTTAGTTCATA
AGCTTACCTGGGATTTCGCCTTAAG-----------------------------------
---------------------------AAAAAAAAAAAAAAAAAAAAAAAAAAAA-----
> 11YC15
GGAAGCTTATAATTGAGTAGTTTCAATTTGTTTAAAGTATCATTTTCATTTTTTC-CCTT
TATTTAAACGT-----AAAAAAAGA--AAGAAA-AAAATGCAAATTTTTGTGAAGACGTT
GACTGGAAAGACGATCACCCTCGAGGTGGAACCCAGCGACTCCATCGAAAATGTCAAAGC
CAAGATCCAGGACAAAGAAGGGATCCCTCCCGATCAGCAGCGTCTGATTTTCGCTGGGAA
GCAGTTGGAGGACGGTCGGACCCTTTCCGACTACAACATCCAAAAGGAGTCTACGCTCCA
TTTGGTCCTGCGTTTGCGTGGAGGTATCATTGAGCCCTCCCTTCGCATGTTGGCCCAAAA
GTACAACTGCGAAAAGATGATTTGCAGGAAGTGCTACGCCAGGCTGCCTCCAAGGGCCAC
CAATTGTCGTAAACGAAGCTGCGGGCACACCAACAACCTTCGTCCCAAGAAGAAGCTGAA
GTAGAAAACGTTTCAAGGACTGTCTTCGAACTTCTACTGGATGCGTCTGAAATTCAGAAC
TACAAAAATTTGCAAATCCTCGATCTTTTATTTTGTTTTCGTTAAATATTTTAGTTCATA
AGCTTACCTGGGATTTCGCCTTAAG-----------------------------------
---------------------------AAAAAAAAAAAAAAAAAAAAAAAAA--A-----
> 2YJ06
GGAAGCTTATAATTGAGTAGTTTCAATTTGTTTAAAA-----------------------
---------------------------AAGAAAGAAAATGCAAATTTTTGTGAAGACGTT
GACTGGAAAGACGATCACCCTCGAGGTGGAACCCAGCGACTCCATCGAAAATGTCAAAGC
CAAGATCCAGGACAAAGAAGGGATCCCTCCCGATCAGCAGCGTCTGATTTTCGCTGGGAA
GCAGTTGGAGGACGGTCGGACCCTTTCCGACTACAACATCCAAAAGGAGTCTACGCTCCA
TTTGGTCCTGCGTTTGCGTGGAGGTATCATTGAGCCCTCCCTTCGCATGTTGGCCCAAAA
GTACAACTGCGAAAAGATGATTTGCAGGAAGTGCTACGCCAGGCTGCCTCCAAGGGCCAC
CAATTGTCGTAAACGAAGCTGCGGGCACACCAACAACCTTCGTCCCAAGAAGAAGCTGAA
GTAGAAAACGTTTCAAGGACTGTCATCGAACTTCTACTGGATGCGTCTGAAATTCAGAAC
TTCAAAAATTTGCAAATCCTCGATCTTATATTTTATTTTCGTTAAATATTTTAGTTCATA
AGCTTACCAGGGATTTCGCCAA--------------------------------------
---------------------------AAAAAAAAAAAAAAAAAAAAAAAAAAA------
> 22YM10
GGAAGCTTATAATTGAGTAGTTTCAATTTGTTTAAAA-----------------------
---------------------------AAGAAAGAAAATGCAAATTTTTGTGAAGACGTT
GACTGGAAAGACGATCACCCTCGAGGTGGAACCCAGCGACTCCATCGAAAATGTCAAAGC
CAAGATCCAGGACAAAGAAGGGATCCCTCCCGATCAGCAGCGTCTGATTTTCGCTGGGAA
GCAGTTGGAGGACGGTCGGACCCTTTCCGACTACAACATCCAAAAGGAGTCTACGCTCCA
TTTGGTCCTGCGTTTGCGTGGAGGTATCATTGAGCCCTCCCTTCGCATGTTGGCCCAAAA
GTACAACTGCGAAAAGATGATTTGCAGGAAGTGCTACGCCAGGCTGCCTCCAAGGGCCAC
CAATTGTCGTAAACGAAGCTGCGGGCACACCAACAACCTTCGTCCCAAGAAGAAGCTGAA
GTAGAAAACGTTTCAAGGACTGTCATCGAACTTCTACTGGATGCGTCTGAAATTCAGAAC
TTCAAAAATTTGCAAATCCTCGATCTTATATTTTATTTTCGTTAAATATTTTAGTTCATA
AGCTTACCAGGGATTTCGCCAA--------------------------------------
---------------------------AAAAAAAAAAAAAAAAAAAAAAAAAAA------
> 4YC12
GGAAGCTTATAATTGAGTAGTTTCAATTTGTTTAAAA-----------------------
---------------------------AAGAAAGAAAATGCAAATTTTTGTGAAGACGTT
GACTGGAAAGACGATCACCCTCGAGGTGGAACCCAGCGACTCCATCGAAAATGTCAAAGC
CAAGATCCAGGACAAAGAAGGGATCCCTCCCGATCAGCAGCGTCTGATTTTCGCTGGGAA
GCAGTTGGAGGACGGTCGGACCCTTTCCGACTACAACATCCAAAAGGAGTCTACGCTCCA
TTTGGTCCTGCGTTTGCGTGGAGGTATCATTGAGCCCTCCCTTCGCATGTTGGCCCAAAA
GTACAACTGCGAAAAGATGATTTGCAGGAAGTGCTACGCCAGGCTGCCTCCAAGGGCCAC
CAATTGTCGTAAACGAAGCTGCGGGCACACCAACAACCTTCGTCCCAAGAAGAAGCTGAA
GTAGAAAACGTTTCAAGGACTGTCATCGAACTTCTACTGGATGCGTCTGAAATTCAGAAC
TTCAAAAATTTGCAAATCCTCGATCTTATATTTTATTTTCGTTAAATATTTTAGTTCATA
AGCTTACCAGGGATTTCGCCAA--------------------------------------
---------------------------AAAAAAAAAAAAAAAAAAAAAAAAAAA------
> 26YC23
GGAAGCTTATAATTGAGTAGTTTCAATTTGTTTAAAGTATCATTTTCATTTTTTT-CCTT
TATTTAAACGT---AAAAAAAAAGA--AAGAAAAAAAATGCAAATTTTTGTGAAGACGTT
GACTGGAAAGACGATCACCCTCGAGGTGGAACCCAGCGACTCCATCGAAAATGTCAAAGC
CAAGATCCAGGACAAAGAAGGGATCCCTCCCGATCAGCAGCGTCTGATTTTCGCTGGGAA
GCAGTTGGAGGACGGTCGGACCCTTTCCGACTACAACATCCAAAAGGAGTCTACGCTCCA
TTTGGTCCTGCGTTTGCGTGGAGGTATCATTGAGCCCTCCCTTCGCATGTTGGCCCAAAA
GTACAACTGCGAAAAGATGATTTGCAGGAAGTGCTACGCCAGGCTGCCTCCAAGGGCCAC
CAATTGTCGTAAACGAAGCTGCGGGCACACCAACAACCTTCGTCCCAAGAAGAAGCTGAA
GTAGAAAACGTTTCAAGGACTGTCTTCGAACTTCCACTGGATGCGTCTGAAATTCAGAAC
TTCAAAAATTTGCAAATCCTCGATCTTATATTTTATTTTCGTTAAATATTTTAGTTCATA
AGCTTACCAGGGATTTCGCCTT--------------------------------------
---------------------------AAGAAAAAAAAAAAAAAAAAAAAAAAAAAAAAA
> 2YO16
GGAAGCTTATAATTGAGTAGTTTCAATTTGTTTAAATTATCATTTTCATTTTTT--CCTT
TATTTAAACGT----AAAAAAAAG---AAGAAA-AAAATGCAAATTTTTGTGAAGACGTT
GACTGGAAAGACGATCACCCTCGAGGTGGAACCCAGCGATTCCATCGAAAATGTCAAAGC
CAAGATCCAGGACAAAGAAGGGATCCCTCCCGATCAGCAGCGTCTGATTTTCGCTGGGAA
GCGGTTGGAGGACGGTCGGACCCTTTCCGACTACAACATCCAAAAGGAGTCCACGCTCCA
TTTGGTCCTGCGTTTGCGTGGAGGTATCATTGAGCCCTCCCTTCGCATGTTGGCCCAAAA
GTACAACTGCGAAAAGATGATTTGCAGGAAGTGCTACGCCAGGCTGCCTCCAAGGGCCAC
CAATTGTCGTAAACGAAGCTGCGGGCACACCAACAACCTTCGTCCCAAGAAGAAGCTGAA
GTAGAAAACGTTTCAAGGACTGTCTTCGAACTTCTACTGGATGCGTCTGAAATTCAGAAC
TTCAAAAATTTGCAAATCCTCGATCTTATATTTTATTTTCGTTAAATATTTTAGTTCATA
AGCTTACCAGGGATTTCGACAA--------------------------------------
---------------------------AAAAAAAAAAAAAAAAAAAAAAAAAAA------
> 20YN19
GGAAGCTTATAATTGAGTAGTTTCAATTTGTTTAAAGTATCATTTTCATTTTTTT-CCTT
TATTTAAACGT----AAAAAAAAGA--AAGAA--AAAATGCAAATTTTTGTGAAGACGTT
GACTGGAAAGACGATCACCCTCGAGGTGGAACCCAGCGACTCCATCGAAAATGTCAAAGC
CAAGATCCAGGACAAAGAAGGGATCCCTCCCGATCAGCAGCGTCTGATTTTCGCTGGGAA
GCAGTTGGAGGACGGTCGGACCCTTTCCGACTACAACATCCAAAAAGAGTCCACGCTCCA
CTTGGTCCTGCGTTTGCGTGGAGGTATCATTGAGCCCTCCCTTCGCATGTTGGCCCAAAA
GTACAACTGCGAAAAGATGATTTGCAGGAAGTGCTACGCCAGGCTGCCTCCAAGGGCCAC
CAATTGTCGTAAACGAAGCTGCGGGCACACCAACAACCTTCGTCCCAAGAAGAAGCTGAA
GTAGAAAACGTTTCAAGGACTGTCTTCGAACTTCTACTTGATGCGTCTGAAATTCAGAAC
TTCAAAAATTTGCAAATCCTCGATCTTATATTTTATTTTCGTTAAATATTTTAGTTCATA
AGCTTACCAGGGATTTCGCCTC--------------------------------------
---------------------------AAAAAAAAAAAAAAAAAAAAAAAAAAAAAA---
> 11YA15
GGAAGCTTATAATTGAGTAGTTTCAATTTGTTTAAAGTATCATTTTCATTTTTTT-CCTT
TATTTAAACGT----AAAAAAAAGA--AAGAA--AAAATGCAAATTTTTGTGAAGACGTT
GACTGGAAAGACGATCACCCTCGAGGTGGAACCCAGCGACTCCATCGAAAATGTCAAAGC
CAAGATCCAGGACAAAGAAGGGATCCCTCCCGATCAGCAGCGTCTGATTTTCGCTGGGAA
GCAGTTGGAGGACGGTCGGACCCTTTCCGACTACAACATCCAAAAAGAGTCCACGCTCCA
CTTGGTCCTGCGTTTGCGTGGAGGTATCATTGAGCCCTCCCTTCGCATGTTGGCCCAAAA
GTACAACTGCGAAAAGATGATTTGCAGGAAGTGCTACGCCAGGCTGCCTCCAAGGGCCAC
CAATTGTCGTAAACGAAGCTGCGGGCACACCAACAACCTTCGTCCCAAGAAGAAGCTGAA
GTAGAAAACGTTTCAAGGACTGTCTTCGAACTTCTACTTGATGCGTCTGAAATTCAGAAC
TTCAAAAATTTGCAAATCCTCGATCTTATATTTTATTTTCGTTAAATATTTTAGTTCATA
AGCTTACCAGGGATTTCGCCTC--------------------------------------
---------------------------AAAAAAAAAAAAAAAAAAAAAAAAAAAAAA---
> 29YN14
GGAAGCTTATAATTGAGTAGTTTCAATTTGTTTAAAGTATCATTTTCATTTTTT--CCTT
TATTTAAACGT----AAAAAAAAGA--AAGAAA-AAAATGCAAATTTTCGTGAAGACGTT
GACTGGAAAGACGATCACCCTCGAGGTGGAACCCAGCGACTCCATCGAAAATGTCAAAGC
CAAGATCCAGGACAAAGAAGGGATCCCTCCCGATCAGCAGCGTCTGATTTTCGCTGGGAA
GCAGTTGGAGGACGGTCGGACCCTTTCCGACTACAACATCCAAAAAGAGTCCACGCTCCA
CTTGGTCCTGCGTTTGCGTGGAGGTATCATTGAGCCCTCCCTTCGCATGTTGGCCCAAAA
GTACAACTGCGAAAAGATGATTTGCAGGAAGTGCTACGCCAGGCTGCCTCCAAGGGCCAC
CAATTGTCGTAAACGAAGCTGCGGGCACACCAACAACCTTCGTCCCAAGAAGAAGCTGAA
GTAGAAAACGTTTCAAGGACTGTCTTCGAACTTCTACTGGATGCGTCTGAAATTCAGAAC
TTCAAAAATTTGCAAATCCTCGATCTTATATTTTATTTTCGTTAAATATTTTAGTTCATA
AGCTTACCAGGGATTTCGCCTA--------------------------------------
---------------------------ANAAAAAAAAAAAAAAAAAAAAAAAAAA-----
> 24YH06
GGAAGCTTATAATTGAGTAGTTTCAATTTGTTTAAAGTATCATTTTCATTTTTT--CCTT
TATTTAAACGT----AAAAAAAAGA--AAGAAA-AAAATGCAAATTTTTGTGAAGACGTT
GACTGGAAAGACGATCACCCTCGAGGTGGAACCCAGCGACTCCATCGAAAATGTCAAAGC
CAAGATCCAGGACAAAGAAGGGATCCCTCCCGATCAGCAGCGTCTGATTTTCGCTGGGAA
GCAGTTGGAGGACGGTCGGACCCTTTCCGACTACAACATCCAGAAGGAGTTCACGCTCCA
TTTGGTCCTGCGTTTGCGTGGAGGTATCATTGAGCCCTCCCTTCGCATGTTGGCCCAAAA
GTACAACTGCGAAAAGATGATTTGCAGGAAGTGCTACGCCAGGCTGCCTCCAAGGGCCAC
CAATTGTCGTAAACGAAGCTGCGGGCACACCAACAACCTTCGTCCCAAGAAGAAGCTGAA
GTAGAAAACGTTTCAAGGACTGTCTTCGAACTTCTACTGGATGCGTCTGAAATTCAGAAC
TTCAAAAATTTGCAAATCCTCGATCTTATATTTTATTTTCGTTAAATATTTTAGTTCATA
AGCTTACCAGGGATTTCGCCAA--------------------------------------
---------------------------AAAAAAAAAAAAAAAAAAAAAAAAAAAAAA---
> 17YG06
GGAAGCTTATAATTGAGTAGTTTCAATTTGTTTAAAGTATCATTTTCATTTTTT--CCTT
TATTTAAACGT----AAAAAAAAGA--AAGAAA-AAAATGCAAATTTTTGTGAAGACGTT
GACTGGAAAGACGATCACCCTCGAGGTGGAACCCAGCGACTCCATCGAAAATGTCAAAGC
CAAGATCCAGGACAAAGAAGGGATCCCTCCCGATCAGCAGCGTCTGATTTTCGCTGGGAA
GCAGTTGGAGGACGGTCGGACCCTTTCCGACTACAACATCCAGAAGGAGTTCACGCTCCA
TTTGGTCCTGCGTTTGCGTGGAGGTATCATTGAGCCCTCCCTTCGCATGTTGGCCCAAAA
GTACAACTGCGAAAAGATGATTTGCAGGAAGTGCTACGCCAGGCTGCCTCCAAGGGCCAC
CAATTGTCGTAAACGAAGCTGCGGGCACACCAACAACCTTCGTCCCAAGAAGAAGCTGAA
GTAGAAAACGTTTCAAGGACTGTCTTCGAACTTCTACTGGATGCGTCTGAAATTCAGAAC
TTCAAAAATTTGCAAATCCTCGATCTTATATTTTATTTTCGTTAAATATTTTAGTTCATA
AGCTTACCAGGGATTTCGCCAA--------------------------------------
---------------------------AAAAAAAAAAAAAAAAAAAAAAAAAAAAAA---
> 26YP15
GGAAGCTTATAATTGAGTAGTTTCAATTTGTTTAAAGTATCATTTTCATTTTTTT-CCTT
TATTTAAACGT---AAAAAAAAAGA--AAGAAA-AAAATGCAAATTTTTGTGAAGACGTT
GACTGGAAAGACGATCACCCTCGAGGTGGAACCCAGCGACTCCATCGAAAATGTCAAAGC
CAAGATCCAGGACAAAGAAGGGATCCCTCCCGATCAGCAGCGTCTGATTTTCGCTGGGAA
GCAGTTGGAGGACGGTCGGACCCTTTCCGACTACAACATCCAAAAGGAGTCCACGCTCCA
TTTGGTCCTGCGTTTGCGTGGAGGTATCATTGAGCCCTCCCTTCGCATGTTGGCCCAAAA
GTACAACTGCGAAAAGATGATTTGCAGGAAGTGCTACGCCAGGCTGCCTCCAAGGGCCAC
CAATTGTCGTAAACGAAACTGCGGGCACACCAACAACCTTCGTCCCAAGAAGAAGCTGAA
GTAGAAAACGTTTCAAGGACTGTCTTCGAACTTCTACTGGATG----TGAAATTCAGAAC
TTCAAAAATTTGCAAATCCTCGATCTTATATTTTATTTTCGTTAAATATTTTAGTTCATA
AGCTTACCAGGGATTTCGCCTA--------------------------------------
---------------------------AAAAAAAAAAAAAAAAAAAAAAAAAAAAA----
> 21YF12
GGAAGCTTATAATTGAGTAGTTTCAATTTGTTTAAAGTATCATTTTCATTTTTT--CCTT
TATTTAAACGT----AAAAAAAAGA--AAGAAA-AAAATGCAAATTTTTGTGAAGACGTT
GACTGGAAAGACGATCACCCTCGAGGTGGAACCCAGCGACTCCATCGAAAATGTCAAAGC
CAAGATCCAGGACAAAGAAGGGATTCCTCCCGATCAGCAGCGTCTGATTTTCGCTGGGAA
GCAGTTGGAGGACGGTCGGACCCTTTCCGACTACAACATCCAAAAGGAGTCCACGCTCCA
TTTGGTCCTGCGTTTGCGTGGAGGTATCATTGAGCCCTCCCTTCGCATGTTGGCCCAAAA
GTACAACTGCGAAAAGATGATTTGCAGGAAGTGCTACGCCAGGCTGCCTCCAAGGGCCAC
CAATTGTCGTAAACGAAGCTGCGGGCACACCAACAACCTTCGTCCCAAGAAGAAGCTGAA
GTAGAAAACGTTTCAAGGACTGTCTTCGAACTTCTACTGGATGCGTCTGAAATTCAGAAC
TTCAAAAATTTGCAAATCCTCGATCTTATATTTTATTTTCGTTAAATATTTTAGTTCATA
AGCTTACCAGGGATTTCGCCTT--------------------------------------
---------------------------AAGAAAAAAAAAAAAAAAAAAAAAAAAAAAAA-
> 12YB11
GGAAGCTTATTATTAAGTACTACCAATTTGTTTAAAGTATCGTTTTCATTTTTTT-CCTT
TATTTAAACGA----AAAAAAAAGA--AAGAAAAAAAATGCAAATTTTTGTGAAGACGTT
GACTGGAAAGACGATCACCCTCGAGGTGGAACCCAGCGACTCCATCGAAAATGTCAAAGC
CAAGATCCAGGACAAAGAAGGGATCCCTCCCGATCAGCAGCGTCTGATTTTCGCTGGGAA
GCAGTTGGAGGACGGTCGGACCCTTTCCGACTACAACATCCAAAAGGAGTCCACGCTCCA
TTTGGTCCTGCGTTTGCGTGGAGGTATCATTGAGCCCTCCCTTCGCATGTTGGCCCAAAA
GTACAACTGCGAAAAGATGATTTGCAGGAAGTGCTACGCCAGGCTGCCTCCAAGGGCCAC
CAATTGTCGTAAACGAAGCTGCGGGCACACCAACAACCTTCGTCCCAAGAAGAAGCTGAA
GTAGAAAACGTTTCAAGGACTGTCTTCGAACTCCTACTGGATGCGTCTGAAATTCAGAAC
TTCAAAAATTTGCAAATCCTCGATCTTTTAATTTGTTTTCGTTAAATATTTTAGTTCATA
AGCTTACCAGGGATTTCGCCTT--------------------------------------
---------------------------AGCAAAAAAAAAAAAAAAAAAAAAAAAAAAAAA
> 22YG01
GGAAGCTTATTATTAAGTACTACCAATTTGTTTAAAGTATCATTTTCATTTTTTC-CCTT
TATTTAAACGT---AAAAAAAAAGA--AAGAA--AAAATGCAAATTTTTGTGAAGACGTT
GACTGGAAAGACGATCACCCTCGAGGTGGAACCCAGCGACTCCATCGAAAATGTCAAAGC
CAAGATCCAGGACAAAGAAGGGATCCCTCCCGATCAGCAGCGTCTGATTTTCGCTGGGAA
GCAGTTGGAGGACGGTCGGACCCTTTCCGACTACAACATCCAAAAGGAGTCCACGCTCCA
TTTGGTCCTGCGTTTGCGTGGAGGTATCATTGAGCCCTCCCTTCGCATGTTGGCCCAAAA
GTACAACTGCGAAAAGATGATTTGCAGGAAATGTTACGCCAGGCTGCCTCCAAGGGCCAC
CAATTGTCGTAAACGAAGCTGCGGGCACACCAACAACCTTCGTCCCAAGAAGAAGCTGAA
GTAGAAAACGTTTCAAGGACTGTCTTCGAACTTCCACTGGATGCGTCTGAAATTCAGAAC
TTCAAAAATTTGCAAATCCTCGATCTTATATTTTATTTTCGTTAAATATTTTAGTTCATA
AGCTTACCAGGGATTTCGCCCC--------------------------------------
---------------------------AAAAAAAAAAAAAAAAAAAAAAAAAAAAAA---
> 17YF16
GGAAGCTTATTATTAAGTACTACCAATTTGTTTAAAGTATCATTTTCATTTTTTC-CCTT
TATTTAAACGT---AAAAAAAAAGA--AAGAA--AAAATGCAAATTTTTGTGAAGACGTT
GACTGGAAAGACGATCACCCTCGAGGTGGAACCCAGCGACTCCATCGAAAATGTCAAAGC
CAAGATCCAGGACAAAGAAGGGATCCCTCCCGATCAGCAGCGTCTGATTTTCGCTGGGAA
GCAGTTGGAGGACGGTCGGACCCTTTCCGACTACAACATCCAAAAGGAGTCCACGCTCCA
TTTGGTCCTGCGTTTGCGTGGAGGTATCATTGAGCCCTCCCTTCGCATGTTGGCCCAAAA
GTACAACTGCGAAAAGATGATTTGCAGGAAATGTTACGCCAGGCTGCCTCCAAGGGCCAC
CAATTGTCGTAAACGAAGCTGCGGGCACACCAACAACCTTCGTCCCAAGAAGAAGCTGAA
GTAGAAAACGTTTCAAGGACTGTCTTCGAACTTCCACTGGATGCGTCTGAAATTCAGAAC
TTCAAAAATTTGCAAATCCTCGATCTTATATTTTATTTTCGTTAAATATTTTAGTTCATA
AGCTTACCAGGGATTTCGCCCC--------------------------------------
---------------------------AAAAAAAAAAAAAAAAAAAAAAAAAAAAAA---
> 7YI22
GGAAGCTTATTATTAAGTACTACCAATTTGTTTAAAGTATCATTTTCATTTTTTC-CCTT
TATTTAAACGT---AAAAAAAAAGA--AAGAA--AAAATGCAAATTTTTGTGAAGACGTT
GACTGGAAAGACGATCACCCTCGAGGTGGAACCCAGCGACTCCATCGAAAATGTCAAAGC
CAAGATCCAGGACAAAGAAGGGATCCCTCCCGATCAGCAGCGTCTGATTTTCGCTGGGAA
GCAGTTGGAGGACGGTCGGACCCTTTCCGACTACAACATCCAAAAGGAGTCCACGCTCCA
TTTGGTCCTGCGTTTGCGTGGAGGTATCATTGAGCCCTCCCTTCGCATGTTGGCCCAAAA
GTACAACTGCGAAAAGATGATTTGCAGGAAATGTTACGCCAGGCTGCCTCCAAGGGCCAC
CAATTGTCGTAAACGAAGCTGCGGGCACACCAACAACCTTCGTCCCAAGAAGAAGCTGAA
GTAGAAAACGTTTCAAGGACTGTCTTCGAACTTCCACTGGATGCGTCTGAAATTCAGAAC
TTCAAAAATTTGCAAATCCTCGATCTTATATTTTATTTTCGTTAAATATTTTAGTTCATA
AGCTTACCAGGGATTTCGCCCC--------------------------------------
---------------------------AAAAAAAAAAAAAAAAAAAAAAAAAAAAAA---
> 6YJ11
GGAAGCTTATTATTAAGTACTACCAATTTGTTTAAAGTATCATTTTCATTTTTTC-CCTT
TATTTAAACGT---AAAAAAAAAGA--AAGAA--AAAATGCAAATTTTTGTGAAGACGTT
GACTGGAAAGACGATCACCCTCGAGGTGGAACCCAGCGACTCCATCGAAAATGTCAAAGC
CAAGATCCAGGACAAAGAAGGGATCCCTCCCGATCAGCAGCGTCTGATTTTCGCTGGGAA
GCAGTTGGAGGACGGTCGGACCCTTTCCGACTACAACATCCAAAAGGAGTCCACGCTCCA
TTTGGTCCTGCGTTTGCGTGGAGGTATCATTGAGCCCTCCCTTCGCATGTTGGCCCAAAA
GTACAACTGCGAAAAGATGATTTGCAGGAAATGTTACGCCAGGCTGCCTCCAAGGGCCAC
CAATTGTCGTAAACGAAGCTGCGGGCACACCAACAACCTTCGTCCCAAGAAGAAGCTGAA
GTAGAAAACGTTTCAAGGACTGTCTTCGAACTTCCACTGGATGCGTCTGAAATTCAGAAC
TTCAAAAATTTGCAAATCCTCGATCTTATATTTTATTTTCGTTAAATATTTTAGTTCATA
AGCTTACCAGGGATTTCGCCCC--------------------------------------
---------------------------AAAAAAAAAAAAAAAAAAAAAAAAAAAAAA---
> 23YC23
GGAAGCTTATTATTACGTACTACCAATTTGTTTAAAGTATCATTTTCATTTTTTT-CCTT
TATTTAAACGT----AAAAAAAAGA--AAGAAA-AAAATGCAAATTTTTGTGAAGACGTT
GACTGGAAAGACGATCACCCTCGAGGTGGAACCCAGCGACTCCATCGAAAATGTCAAAGC
CAAGATCCAGGACAAAGAAGGGATCCCTCCCGATCAGCAGCGTCTGATTTTCGCTGGGAA
GCAGTTGGAGGACGGTCGGACCCTTTCCGATTACAACATCCAAAAGGAGTCTACGCTCCA
TTTGGTCCTGCGTTTGCGTGGAGGTATCATTGAGCCCTCCCTTCGCATGTTGGCCCAAAA
GTACAACTGCGAAAAGATGATTTGCAGGAAGTGCTACGCCAGGCTGCCTCCAAGGGCCAC
CAATTGTCGTAAACGAAGCTGCGGGCACACCAACAACCTTCGTCCCAAGAAGAAGCTGAA
GTAGAAAACGTTTCAAGGACTGTCTTCGAACTTCTACTGGATGCGTCTGAAAATCAGAAC
TTCAAAAATTTGCA----------------------------------------------
------------------------------------------------------------
------------------------------------------------------------
> 17YN15
GGAAGCTTATTATTAAGTACTACCAATTTGTTTAAAGTATCGTTTTCATTTTTTT-CCTT
TATTTAAACGT---AAAAAAAAAGA--AAGAAA-AAAATGCAAATTTTTGTGAAGACGTT
GACTGGAAAGACGATCACCCTCGAGGTGGAACCCAGCGACTCCATCGAAAATGTCAAAGC
CAAGATCCAGAACAAAGAAGGGATCCCTCCCGATCAGCAGCGTCTGATTTTCGCTGGGAA
GCAGTTGGAGGACGGTCGGACCCTTTCCGACTACAACATCCAAAAGGAGTCCACGCTCCA
TTTGGTCCTGCGTTTGCGTGGAGGTATCATTGAGCCCTCCCTTCGCATGTTGGCCCAAAA
GTACAACTGCGAAAAGATGATTTGCAGGAAGTGCTACGCCAGGCTGCCTCCAAGGGCCAC
CAATTGTCGTAAACGAAGCTGCGGGCACACCAACAACCTTCGTCCCAAGAAGAAGCTGAA
GTAGAAAACGTTTCAAGGACTGTCTTCGAACTTCTACTGGATGCGTCTGAAATTCAGAAC
TTCAAAAATTTGCAAATCCTCGATCTTATATTTTATTTTCGTTAAATATTTTAGTTCATA
AGCTTACCAGGGATTTCGCCCA--------------------------------------
---------------------------AAAAAAAAAAAAAAAAAAAAAAAAAAAAA----
> 17YI10
GGAAGCTTATTATTAAGTACTACCAATTTGTTTAAAGTATCATTTTCATTTTTTT-CCTT
TATTTAAACGTAAAAAAAAAAAAGA--AAGAAAAAAAATGCAAATTTTTGTGAAGACGTT
GACTGGAAAGACGATCACCCTCGAGGTGGAACCCAGCGACTCCATCGAAAATGTCAAAGC
CAAGATCCAGGACAAAGAAGGGATCCCTCCCGATCAGCAGCGTCTGATTTTCGCTGGGAA
GCAGTTGGAGGACGGTCGGACCCTTTCCGACTACAACATCCAAAAGGAGTCCACGCTCCA
TTTGGTCCTGCGTTTGCGTGGAGGTATCATTGAGCCCTCCCTTCGCATGTTGGCCCAAAA
GTACAACTGCGAAAAGATGATTTGCAGGAAGTGCTACGCCAGGCTGCCTCCAAGGGCCAC
CAATTGTCGTAAACGAAGCTGCGGGCACACCAACAACCTTCGTCCCAAGAAGAAGCTGAA
GTAGAAAACGTTTCAAGGACTGTCTTCGAACTTCTACTGGATGCGTCTGAAATTCAGAAC
TTCAAAAATTTGCAAATCCTCGATCTTATATTTTATTTTCGTTAAATATTTTAGTTCATA
AGCTTACCAGGGATTTCGCCGA--------------------------------------
---------------------------AAAAAAAAAAAAAAAAAAAAAAAAAAAA-----
> L40_CDS2
------------------------------------------------------------
-------------------------------------ATGCAAATTTTTGTGAAGACGTT
GACTGGAAAGACGATCACCCTCGAGGTGGAACCCAGCGACTCCATCGAAAATGTCAAAGC
CAAGATCCAGGACAAAGAAGGGATCCCTCCCGATCAGCAGCGTCTGATTTTCGCTGGGAA
GCAGTTGGAGGACGGTCGGACCCTTTCCGACTACAACATCCAAAAAGAGTCCACGCTCCA
CTTGGTCCTGCGTTTGCGTGGAGGTATCATTGAGCCCTCCCTTCGCATGTTGGCCCAAAA
GTACAACTGCGAAAAGATGATTTGCAGGAAGTGCTACGCCAGGCTGCCTCCAAGGGCCAC
CAATTGTCGTAAACGAAGCTGCGGGCACACCAACAACCTTCGTCCCAAGAAGAAGCTGAA
GTAG--------------------------------------------------------
------------------------------------------------------------
------------------------------------------------------------
------------------------------------------------------------
> P_L36F2/R2
------------------------------------------------------------
------------------------------------------------------------
------------------------------------------------------------
------------------------------------------------------------
------------------------------------------------------------
--------TGCGTTTGCGTGGAGGTATC--------------------------------
------------------------------------------------------------
------------------------GCACACCAACAACCTTCCTCCCAA------------
------------------------------------------------------------
------------------------------------------------------------
------------------------------------------------------------
------------------------------------------------------------
