# Supplementary material for: Chætognath transcriptome reveals ancestral and unique features among bilaterians
Source: Genome Biol. 2008 Jun 4;9(6):R94. doi: 10.1186/gb-2008-9-6-r94 (PMC2481426; doi:10.1186/gb-2008-9-6-r94)
Supplement: Additional data file 7 — Alignment of amino acid sequences of RUX paralogs and variants from S. cephaloptera and some other eukaryotic taxa. [file gb-2008-9-6-r94-S7.fast]

>Fungi_RUXG
MAKAAQPELKKYMDR-RVQCQVNA--NRKITGVLRGYDPFLNIVLDNASEELKGGEK---
---FEIGTVVIRGNSVVMLEALDKIY--------
>Anthozoa_RUXG
MSKTHPPELKKYMDK-RLSLKLNG--GRHVTGVLRGFDPFMNLVLDEAIEEASAQQK---
---NNIGMVVIRGNSIVTMEALDRVL--------
>Spc_RUXG1
MSKAHPPELKKFMDK-RLSIQVNG--GRSLQGILRGYDPFMNLVIDETVEKAKTGEQ---
---SQIGMVVIRGNSIVMLEALDRI---------
>Spc_RUXG2
MSKAHPPELKKFMDK-RLSLQING--GRQLNGILRGYDPFMNLVIDETQEKAKTGEQ---
---NQIGMVVVRGNSIVMLEALDRI---------
>Spc_RUXG3
MSKAHPPELKKFTDK-RLSLQVNG--GRQLNGILRGYDPFMNLVIDETQEKAKTGEQ---
---NQIGMVVVRGNSIVMLEALDRI---------
>Homo_RUXG
MSKAHPPELKKFMDK-KLSLKLNG--GRHVQGILRGFDPFMNLVIDECVEMATSGQQ---
---NNIGMVVIRGNSIIMLEALERV---------
>Spc_RUXE1
MVQPINLIFRYLQNRSRVSVWLYENVNTRIEGHITGFDEYMNLVMDNAEEVHRKKGT---
--RKPIGKIMLKGDNITLLQQIDGGLEGSAPTTS
>Spc_RUXE2
MVQPINLIFRYLQNRSRVSVWLYENVNTRIEGHIIGFDEYMNLVMDNAEEVHRKKGT---
--RKPIGKIMLKGDNITLLQRIDGGLEGSAPTV-
>Homo_RUXE
MVQPINLIFRYLQNRSRIQVWLYEQVNMRIEGCIIGFDEYMNLVLDDAEEIHSKTKS---
--RKQLGRIMLKGDNITLLQSVSN----------
>Anthozoa_RUXE
MVQPINLIFRYLQNRSRIQIWLYEQVNMRIEGHIIGFDEYMNLVLDDAEEVHLKTKK---
--RRPLGRILLKGDNITLLMNTQPS---------
>Fungi_RUXE
MVQPIAVVFKHLQNKQRVSVWLFEHDEMRIEGVINGFDEFMNLVLDDAEEVHYKKGTRQV
VNRKPLTRILLKGDNITLLQPVESAAAVEASA--
