# Supplementary material for: Chætognath transcriptome reveals ancestral and unique features among bilaterians
Source: Genome Biol. 2008 Jun 4;9(6):R94. doi: 10.1186/gb-2008-9-6-r94 (PMC2481426; doi:10.1186/gb-2008-9-6-r94)
Supplement: Additional data file 8 — Primers employed for the specific amplifications are included. [file gb-2008-9-6-r94-S8.fast]

>P_CytbF1/R1 C
----------CTCGTCTTCCTAAACGGGGC----------------------------------------------
----------------------------------------------------------------------------
----------------------------------------------------------------------------
----------------------------------------------------------------------------
----------------------------------------------------------------------------
----------------------------------------------------------------------------
--------------------CGATTTTGTGGTGTGGCTGTG-----------------------------------
-------------------------------------------------------------
>CYTB-C-B2
----------CTCGTCTTCCTAAACGGGGCTTAGGTAAAATTATTAGGGGAGTAATTATTGACTTACCTTCACCTA
TAAATTTTAGAATTTGGTGAAACTTTGGGAGATTATTAGGATTAGTGTTAATAGTACAACTAGTTACGGGATTATT
TTTAGCAATACAGTACTCTCCAGACGTGTCATTGGCTTATCATTCGGTGACACATATTTTACGGGATGTTAATAAT
GGGTGAATTGTGCGGTCACTACATGCTAATGGGGCCAGGTTTTTCTTCGCTTGTCTTTATTGTCACATCGGCCGAG
GATTATATTATGGGAGATTTATGTTTACCGCCACTTGGACAGTAGGTGTTCTCCTTCTAATTTTAGTAATAGCAGC
TGCTTTTATAGGTTATATCCTTCCTTGGGGTCAGATAAGATTTTGAGGGGCCACTGTAATTACCAACCTCTTTTCA
GCAATTCCGTATTTAGGGGACGATTTTGTGGTGTGGCTGTG-----------------------------------
-------------------------------------------------------------
>CYTB-C-H2
----------CTCGTCTTCCTAAACGGGGCTTAGGTAAAATTATTAGGGGAGTAATTATTGACTTACCTTCACCTA
TAAATTTTAGAATTTGGTGAAACTTTGGGAGATTATTAGGATTAGTGTTAATAGTACAACTAGTTACGGGATTATT
TTTAGCAATACAGTACTCTTCAGACGTGTCATTGGCTTATCATTCGGTGACACATATTTTACGGGATGTTAATAAT
GGGTGAATTGTGCGGTCACTACATGCTAATGGGGCCAGGTTTTTCTTCGCTTGTCTTTATTGTCACATCGGCCGAG
GATTATATTATGGGAGATTTATGTTTACCGCCACTTGGACAGTAGGTGTTCTCCTTCTAATTTTAGCAATAGCAGC
TGCTTTTATAGGTTATATCCTTCCTTGGGGTCAGATAAGATTTTGAGGGGCCACTGTAATTACCAACCTCTTTTCA
GCAATTCCGTATTTAGGGGACGATTTTGTGGTGTGGCTGTG-----------------------------------
-------------------------------------------------------------
>CYTB-C-B3
----------CTCGTCTTCCTAAACGGGGCTTAGGTAAAATTATTAGGGGAGTAATTATTGACTTACCTTCACCAA
TAAATTTTAGAATTTGGTGAAACTTTGGGAGATTATTAGGATTAGTGTTAATGGTACAACTAGTTACGGGATTATT
TTTAGCAATACAGTACTCTTCAGACGTGTCATTGGCTTTTCATTCGGTGACGCATATTTTACGGGATGTTAATAAT
GGGTGAATTGTGCGGTCACTTCATGCTAATGGGGCCAGGTTTTTCTTCGCTTGTCTTTATTGTCACATCGGCCGGG
GGTTATATTATGGGAGATTTATGTTTACTGCCACTTGGACAGTAGGTGTTCTCCTTCTAATTTTAGTAATAGCAGC
TGCTTTTATAGGTTATATCCTTCCTTGGGGTCAGATGAGATTTTGAGGGGCCACTGTAATTACCAACCTCTTTTCA
GCAATTCCGTATTTAGGGGACGATTTTGTGGTGTGGCTGTG-----------------------------------
-------------------------------------------------------------
>CYTB-C-H3
----------CTCGTCTTCCTAAACGGGGCTTAGGTAAAATTATTAGGGGAGTAATTATTGACTTACCTTCACCAA
TAAATTTTGGAATTTGGTGAAACTTTGGGAGATTATTAGGATTAGTGTTAATGGTACAACTAGTTACGGGATTATT
TTTAGCAATACAGTACTCTTCAGACGTGTCATTGGCTTTTCATTCGGTGACGCATATTTTACGGGATGTTAATAAT
GGGTGAATTGTGCGGTCACTTCATGCTAATGGGGCCAGGTTTTTCTTCGCTTGTCTTTATTGTCACATCGGCCGGG
GGTTATATTATGGGAGACTTATGTTTACTGCCACTTGGACAGTAGGTGTTCTCCTTCTAATTTTAGTAATAGCAGC
TGCTTTTATAGGTTATATCCTTCCTTGGGGTCAGATGAGATTTTGAGGGGCCACTGTAATTACCAACCTCTTTTCA
GCAATTCCGTATTTAGGGGACGATTTTGTGGTGTGGCTGTG-----------------------------------
-------------------------------------------------------------
>CytB-C-B4
----------CTCGTCTTCCTAAACGGGGCTTAGGAAAAATTATTAGGGGAGTAATTATTGACTTACCTACACCTA
TAAATTTTAGAATTTGGTGAAACTTTGGGAGATTATTAGGAATAGTGTTAATGGTACAACTAGTAACGGGATTATT
TTTAGCAATGCAGTACTCCTCAGACGTGTCATTGGCTTATCATTCGGTGACACATATTTTACGGGATGTAAATAAT
GGGTGAATTGTGCGGTCTCTACATGCTAATGGGGCCAGGTTTTTCTTCGCTTGTCTTTATTGTCACATCGGCCGGG
GATTATATTATGGGAGATTTATGTTTACTGCCACTTGGACAGTAGGTGTTCTCCTTCTAATTTTAGTAATAGCAGC
TGCTTTTATAGGTTATATCCTCCCTTGGGGTCAGATAAGATTTTGAGGGGCCACTGTAATTACCAACCTCTTTTCA
GCAATTCCATATTTAGGGGACGATTTTGTGGTGTGGCTGTG-----------------------------------
-------------------------------------------------------------
>CytB-C-H4
----------CTCGTCTTCCTAAAGGGGGCTTAGGAAAAATTATTAGGGGAGTAATTATTGACTTACCTACACCTA
TAAATTTTAGAATTTGGTGAAACTTTGGGAGATTATTAGGAATAGTGTTAATGGTACAACTAGTAACGGGATTATT
TTTAGCAATGCAGTACTCCTCAAACGTGTCATTGGCTTATCATTCGGTGACACATATTTTACGGGATGTAAATAAT
GGGTGAATTGTGCGGTCTCTACATGCTAATGGGGCCAGGTTTTTCTTCGCTTGTCTTTATTGTCACATCGGCCGGG
GATTATATTATGGGAGATTTATGTTTACTGCCACTTGGACAGTAGGTGTTCTCCTTCTAATTTTAGTAATAGCAGC
TGCTTTTATAGGTTATATCCTCCCTTGGGGTCAGATAAGATTTTGAGGGGCCACTGTAATTACCAACCTCTTTTCA
GCAATTCCATATTTAGGGGACGATTTTGTGGTGTGGCTGTG-----------------------------------
-------------------------------------------------------------
>CytB-C-B6
----------CTCGTCTTCCTAAACGGGGCTTAGGTAAAATTATTAGGGGAGTAAAAATTGACTTACCTTCACCTA
TAAATTTTAGAATTTGGTGAAACTTTGGGAGATTATTAGGATTAGTGTTAATGGTACAACTAGTAACGGGATTATT
TTTAGCAATGCAGTACTCCTCAGACGTGTCATTGGCTTATCATTCGGTGACACATATTTTACGGGATGTAAATAAT
GGGTGAATTGTGCGGTCTCTACATGCTAATGGGGCCAGGTTTTTCTTCGCTTGTCTTTATTGTCACATCGGCCGGG
GATTATATTATGGGAGATTTATGTTTACTGCCACTTGGACAGTAGGTGTTCTCCTTCTAATTTTAGTAATAGCAGC
TGCTTTTATAGGTTATATCCTCCCTTGGGGTCAGATAAGATTTTGAGGGGCCACTGTAATTACCAACCTCTTTTCA
GCAATTCCGTATTTAGGGGACGATTTTGTGGTGTGGCTGTG-----------------------------------
-------------------------------------------------------------
>CytB-C-H6
----------CTCGTCTTCCTAAACGGGGCTTAGGTAAAATTATTAGGGGAGTAATTATTGACTTACCTTCACCTA
TAAATTTTAGAATTTGGTGAAACTTTGGGAGATTATTAGGATTAGTGTTAATGGTACAACTAGTAACGGGATTATT
TTTAGCAATGCAGTACTCCTCAGACGTGTCATTGGCTTATCATTCGGTGACACATATTTTACGGGATGTAAATAAT
GGGTGAATTGTGCGGTCTCTACATGCTAATGGGGCCAGGTTTTTCTTCGCTTGTCTTTATTGTCACATCGGCCGGG
GATTATATTATGGGAGATTTATGTTTACTGCCACTTGGACAGTAGGTGTTCTCCTTCTAATTTTAGTAATAGCAGC
TGCTTTTATAGGTTATATCCTCCCTTGGGGTCAGATAAGATTTTGAGGGGCCACTGTAATTACCAACCTCTTTTCA
GCAATTCCGTATTTAGGGGACGATTTTGTGGTGTGGCTGTG-----------------------------------
-------------------------------------------------------------
>CYTB-C-B8
----------CTCGTCTTCCTAAACGGGGCTTAGGTAAAATTATTAGGGGAGTAATTATTGACTTACCTTCACCTA
TAAATTTTAGAATTTGGTGAAACTTTGGGAGATTATTAGGATTAGTGTTAATGGTACAACTAGTAACGGGATTATT
TTTAGCAATGCAGTACTCCTCAGACGTGTCATTGGCTTATCATTCGGTGACACATATTTTACGAGATGTAAATAAT
GGGTGAATTGTGCGGTCTCTACATGCTAATGGAGCCAGGTTTTTCTTCGCTTGTCTTTACTGTCACATCGGCCGGG
GATTATATTATGGGAGATTTATGTTTACTGCCACTTGGACAGTAGGTGTTCTCCTTCTAATTTTAGTAATAGCAGC
TGCTTTTATAGGTTATATCCTCCCTTGGGGTCAGATAAGATTTTGAGGGGCCACTGTAATTACCAACCTCTTTTCA
GCAATTCCGTATTTAGGGGACGATTTTGTGGTGTGGCTGTG-----------------------------------
-------------------------------------------------------------
>CYTB-C-H8
----------CTCGTCTTCCTAAACGGGGCTTAGGTAAAATTATTAGGGGAGTAATTATTGACTTACCTTCACCTA
TAAATTTTAGAATTTGGTGAAACTTTGGGAGATTATTAGGATTAGTGTTAATGGTACAACTAGTAACGGGATTATT
TTTAGCAATGCAGTACTCCTCAGACGTGTCATTGGCTTATCATTCGGTGACACATATTTTACGAGATGTAAATAAT
GGGTGAATTGTGCGGTCTCTACATGCTAATGGAGCCAGGTTTTTCTTCGCTTGTCTTTACTGTCACATCGGCCGGG
GATTATATTATGGGAGATTTATGTTTACTGCCACTTGGACAGTAGGTGTTCTCCTTCTAATTTTAGTAATAGCAGC
TGCTTTTATAGGTTATATCCTCCCTTGGGGTCAGATAAGATTTTGAGGGGCCACTGTAATTACCAACCTCTTTTCA
GCAATTCCGTATTTAGGGGACGATTTTGTGGTGTGGCTGTG-----------------------------------
-------------------------------------------------------------
>CYTB-C-B9
----------CTCGTCTTCCTAAACGGGGCTTAGGTAAAATTATTAGGGGAGTAATTATTGACTTACCTTCACCTA
TAAATTTTAGAATTTGGTGAAGCTTTGGGAGATTATTAGGATTAGTGTTAATGGTACAACTAGTAACGGGATTATT
TTTAGCAATACAGTACTCTTCAGACGTGTCATTGGCTTATCATTCGGTGACACATATTTTACGGGATGTTAATAAT
GGGTGAATCGTGCGGTCACTACATGCTAATGGGGCCAGGTTTTTCTTCGCTTGTCTTTATTGTCACATCGGCCGGG
GATTATATTATGGGAGATTTATGTTTACTGCCACTTGGACAGTAGGTGTTCTCCTTCTAATTTTAGTAATAGCAGC
TGCTTTTATAGGTTATATCCTTCCTTGGGGTCAGATAAGATTTTGAGGGGCCACAGTAATTACCAACCTCTTTTCA
GCAATTCCGTATTTAGGGGACGATTTTGTGGTGTGGCTGTG-----------------------------------
-------------------------------------------------------------
>CYTB-C-H9
----------CTCGTCTTCCTAAACGGGGCTTAGGTAAAATTATTAGGGGAGTAATTATTGACTTACCTTCACCTA
TAAATTTTAGAATTTGGTGAAACTTTGGGAGATTATTAGGATTAGTGTTAATGGTACAACTAGTAACGGGATTATT
TTTAGCTATACAGTACTCTTCAGACGTGTCATTGGCTTATCATTCGGTGACACATATTTTACGGGATGTTAATAAT
GGGTGAATCGTGCGGTCACTACATGCTAATGGGGCCAGGTTTTTCTTCGCTTGTCTTTATTGTCACATCGGCCGGG
GATTATATTATGGGAGATTTATGTTTACTGCCACTTGGACAGTAGGTGTTCTCCTTCTAATTTTAGTAATAGCAGC
TGCTTTTATAGGTTATATCCTTCCTTGGGGTCAGATAAGATTTTGAGGGGCCACAGTAATTACCAACCTCTTTTCA
GCAATTCCGTATTTAGGGGACGATTTTGTGGTGTGGCTGTG-----------------------------------
-------------------------------------------------------------
>CB_30YC05
ATGGTTAAATCTCGTCTTCGTAAACGGGGCTTAGGTAAAATTATTAGGGGAGTAATTATTGACTTACCTTCACCTA
TAAATTTTAGAATTTGGTGAAACTTTGGGAGATTATTAGGATTAGTGTTAATGGTACAACTAGTAACGGGATTATT
TTTAGCAATGCAGTACTCCTCAGACGTGTCATTGGCTTATCATTCGGTGACACATATTTTACGGGATGTAAATAAT
GGGTGAATTGTGCGGTCTCTACATGCTAATGGGGCCAGGTTTTTCTTCGCTTGTCTTTATTGTCACATCGGCCGGG
GATTATATTATGGGAGATTTATGTTTACTGCCACTTGGACAGTAGGTGTTCTCCTTCTAATTTTAGTAATAGCAGC
TGCTTTTATAGGTTATATCCTCCCTTGGGGTCAGATAAGATTTTGAGGGGCCACTGTAATTACCAACCTCTTTTCA
GCAATTCCGTATTCAGGGGACGATTTTGTGGTGTGGCTGTGAGGTGGTTTTTCCGTAGATAACGCTACCCTAACTC
GATTCTTTACGTTACATTTTCTTTTACCATTCTTAGTCGCTGCATTAGCGGGAATCCATAT
>CB_1AG02
ATGGTTAAATCTCGTCTTCCTAAACGGGGCTTAGGTAAAATTATTAGGGGAGTAATTATTGACTTACCTTCACCTA
TAAATTTTAGAATTTGGTGAAACTTTGGGAGATTATTAGGATTAGTGTTAATGGTACAACTAGTAACGGGATTATT
TTTGGCAATACAGTACTCTTCAGACGTGTCATTGGCTTATCATTCGGTGACACATATTTTACGGGATGTTAATAAT
GGGTGAATTGTGCGGTCACTTCATGCTAATGGGGCCAGGTTTTTCTTCGCTTGTCTTTATTGTCACATCGGCCGGG
GATTATATTATGGGAGATTTATGTTTACTGCCACTTGGACAGTAGGTGTTCTCCTTCTAATTTTAGTAATAGCAGC
TGCTTTTATAGGTTATATCCTTCCTTGGGGTCAGATAAGATTTTGAGGGGCCACTGTAATTACCAACCTCTTTTCA
GCAATTCCGTATTTAGGGGACGATTTTGTGGTGTGGCTGTGAGGTGGATTTTCCGTAGATAACGCTACCCTAACTC
GATTCTTTACGTTACATTTTCTTTTACCATTCTTAGTCGCTGCATTAGCGGGAATCCATAT
>CB_18YI03
ATGGTTAAATCTCGTCTTCTTAAACGGGGCTTAGGTAAAATTATTAGGGGAGTAATTATTGTTTTACCTTCGCCTA
TAAATTTTAGAATTTGGTGAAACTTTGGGAGATTATTAGGATTAGTGTTAATGGTACAACTAGTAACGGGATTATT
TTTAGCAATGCAGTACTCCTCAGACGTGTCATTGGCTTATCGTTCGGTGACACATATTTTACGGGATGTAAATAAT
GGGTGAATTGTGCGGTCTCTACATGCTAATGGGGCCAGGTTTTTCTTCGCTTGTCTTTATTGTCACATCGGCCGGG
GATTATATTATGGGAGATTTATGTTTACTGCCACTTGGACAGTAGGTGTTCTCCTTCTAATTTTAGTAATAGCAGC
TGCTTTTATAGGTTATATCCTCCCTTGGGGTCAGATAAGATTTTGAGGGGCCACTGTAATTACCAACCTCTTTTCA
GCAATTCCGTATTTAGGGGACGATTTTGTGGTGTGGCTGTGAGGTGGTTTTTCCGTTGATAACGCTACCCTAACTC
GATTCTTTACGTTACATTTTCTTTTACCATTCTTAGTCGCTGCATTAGCGGGAATCCATAT
>CB_21YE24
ATGGTTAAATCTCGTCTTCGTAAACGGGGCTTAGGTAAAATTATTAGGGGAGTAATTATTGACTTACCTTCGCCTA
TAAATTTTAGAATTTGGTGAAACTTTGGGAGATTATTAGGATTAGTGTTAATGGTACAACTAGTAACGGGATTATT
TTTAGCAATGCAGTACTCCTCAGACGTGTCATTGGCTTATCGTTCGGTGACACATATTTTACGGGATGTAAATAAT
GGGTGAATTGTGCGGTCTCTACATGCTAATGGGGCCAGGTTTTTCTTCGCTTGTCTTTATTGTCACATCGGCCGGG
GATTATATTATGGGAGATTTATGTTTACTGCCACTTGGACAGTAGGTGTTCTCCTTCTAATTTTAGTAATAGCAGC
TGCTTTTATAGGTTATATCCTCCCTTGGGGTCAGATAAGATTTTGAGGGGCCACTGTAATTACCAACCTCTTTTCA
GCAATTCCGTATTTAGGGGACGATTTTGTGGTGTGGCTGTGAGGTGGTTTTTCCGTTGATAACGCTACCCTAACTC
GATTCTTTACGTTACATTTTCTTTTACCATTCTTAGTCGCTGCATTAGCGGGAATCCATAT
>CB_1CG10
ATGGTTAAATCTCGTCTTCGTAAACGGGGCTTAGGTAAAATTATTAGGGGGGTAATTATTGACTTACCTTCACCTA
TAAATTTTAGAATTTGGTGAAACTTTGGGAGATTATTAGGATTAGTGTTAATGGTACAACTAGTAACGGGATTATT
TTTAGCAATGCAGTACTCCTCAGACGTGTCATTGGCTTATCATTCGGTGACTCATATTTTACGGGATGTAAATAAT
GGGTGAATTGTGCGGTCTCTACATGCTAATGGAGCCAGGTTTTTCTTCGCTTGCCTTTACTGTCACATCGGCCGGG
GATTATATTATGGGAGATTTATGTTTACTGCCACTTGGACAGTAGGTGTTCTCCTTCTAATTTTAGTAATAGCAGC
TGCTTTTATAGGTTATATCCTCCCTTGGGGTCAGATAAGATTTTGAGGGGCCACGGTAATTACCAACCTCTTTTCA
GCAATTCCGTATTTAGGGGACGATTTTGTGGTGTGGCTGTGAGGTGGTTTTTCCGTAGATAACGCTACCCTAACTC
GATTCTTTACGTTACATTTTCTTTTACCATTCTTAGTCGCTGCATTAGCGGGAATCCATAT
>P_CytbF2/R2 D
----------------------------------------------------------------------------
----------------------------------------------------------------------------
----------------------------------------------------------------------------
----------------------------------------------------------------------------
-------------------------TACCGCAACTTGGACTGTAGGG-----------------------------
----------------------------------------------------------------------------
------------------------CTGGTGGTATGGCTATGAGGTGGT----------------------------
-------------------------------------------------------------
>CytB-D-H7
----------------------------------------------------------------------------
----------------------------------------------------------------------------
----------------------------------------------------------------------------
----------------------------------------------------------------------------
-------------------------TACCGCAACTTGGACTGTAGGGGTACTTTTGCTAATTTTAGTAATAGCAGC
GGCATTTATAGGTTATATTCTCCCTTGAGGCCAGATAAGGTTTTGAGGCGCTACCGTAATTACGAATCTATTCTCT
GCAATCCCATACTTTGGCGATAATCTGGTGGTATGGCTATGAGGTGGT----------------------------
-------------------------------------------------------------
>CB_14YO09
ATGGTTAAATCACGTCTCCGAAAACGCGGTCTTGGAAAAATTATTAGAGGAGTAATTATTGACTTGCCATCTCCAA
TAAATTTTAGAATTTGGTGGAATTTTGGGAGATTACTAGGATTGGTCCTCATAGTACAATTAGTAACAGGATTATT
TTTAGCAATGCAGTACTCCTCTGACGTATCAATGGCGTATCATTCGGTTACCCATATTTTACGTGATGTTAATAAC
GGGTGAATTGTACGATCCCTACATGCTAACGGGGCAAGATTTTTTTTTGCTTGTCTATATTGTCATATTGGTCGTG
GACTATACTACGGGAGATTTATATTTACCGCAACTTGGACTGTAGGGGTACTTTTGCTAATTTTAGTAATAGCAGC
GGCATTTATAGGTTATATTCTCCCTTGAGGCCAGATAAGGTTTTGAGGCGCTACCGTAATTACAAATCTATTCTCT
GCAATCCCATACTTTGGCGATAATCTGGTGGTATGGCTATGAGGTGGTTTTTCGGTTGATAACGCTACTTTAACTC
GATTTTTTACATTACATTTTCTTTTACCATTTTTAGTGGCGGCGCTGGCTGGAATTCATAT
>CB_7YK24
ATGGTTAAATCACGTCTCCGAAAACGCGGTCTTGGAAAAATTATTAGAGGAGTAATTATTGACTTGCCATCTCCAA
TAAATTTTAGAATTTGGTGGAATTTTGGGAGATTACTAGGATTGGTCCTCATAGTACAATTAGTAACAGGATTATT
TTTAGCAATGCAGTACTCCTCTGACGTATCAATGGCGTATCATTCGGTTACCCATATTTTACGTGATGTTAATAAC
GGGTGAATTGTACGATCCCTACATGCTAACGGGGCAAGATTTTTTTTTGCTTGTCTATATTGTCATATTGGTCGTG
GACTATACTACGGGAGATTTATATTTACCGCAACTTGGACTGTAGGGGTACTTTTGCTAATTTTAGTAATAGCAGC
GGCATTTATAGGTTATATTCTCCCTTGAGGCCAGATAAGGTTTTGAGGCGCTACCGTAATTACGAATCTATTCTCT
GCAATCCCATACTTTGGCGATAATCTGGTGGTATGGCTATGAGGTGGATTTTCGGTTGATAACGCTACTTTAACTC
GATTTTTTACATTACATTTTCTTTTACCCTTTTTAGTGGCGGCGCTGGCTGGAATTCATAT
>CB_20YG16
ATGGTTAAATCACGTCTCCGAAAACGCGGTCTTGGAAAAATTATTAGAGGAGTAATTATTGACTTGCCATCTCCAA
TAAATTTTAGAATTTGGTGGAATTTTGGGAGATTACTAGGATTGGTCCCCATAGTACAATTAGTAACAGGATTATT
TTTAGCAATGCAGTACTCCTCTGACGTATCAATGGCGTATCATTCGGTTACCCATATTTTACGTGATGTTAATAAC
GGGTGAATTGTACGATCCCTACATGCTAACGGGGCAAGATTTTTTTTTGCTTGTCTATATTGTCATATTGGTCGTG
GACTATACTACGGGAGATTTATATTTACCGCAACTTGGACTGTAGGGGTACTTTTGCTAATTTTAGTAATAGCAGC
GGCATTTACAGGTTATATTCTCCCTTGAGGCCAGATAAGGTTTTGAGGCGCTACCGTAATTACGAATCTATTCTCT
GCAATCCCATACTTTGGCGATAATCTGGTGGTATGGCTATGAGGTGGTTTTTCGGTTGATAACGCTACTTTAACTC
GATTTTTTACATTACATTTTCTTTTACCATTTTTAGTGGCGGCGCTGGCTGGAATTCATAT
>CB_3YD13
ATGGTTAAATCACGTCTCCGAAAACGCGGTCTTGGAAAAATTATTAGAGGAGTAATTATTGACTTGCCATCTCCAA
TAAATTTTAGAATTTGGTGGAATTTTGGGAGATTACTAAGATTGGTCCTCATAGTACAATTAGTAACAGGATTATT
TTTAGCAATGCAGTACTCCTCTGACGTATCAATGGCGTATCATTCGGTTACCCATATTTTACGTGATGTTAATAAC
GGGTGAATTGTACGATCCCTACATGCTAACGGGGCAAGATTTTTTTTTGCTTGTCTATATTGTCATATTGGTCGTG
GGCTATACTACGGGAGATTTATATTTACCGCAACTTGGACTGTAGGGGTACTTTTGCTAATTTTAGTAATAGCAGC
GGCATTTATAGGTTATATTCTGCCTTGAGGCCAGATAAGGTTTTGAGGCGCTACCGTAATTACGAATCTATTCTCT
GCAATCCCATACTTTGGCGATAATCTGGTGGTATGGCTATGAGGTGGTTTTTCGGTTGATAACGCTACTTTAACTC
GATTTTTTACATTACATTTTCTTTTACCATTTTTAGTGGCGGCGCTGGCTGGAATTCATAT
>P_CytbF3/R3 E
----------------------------------------------------------------------------
----------------------------------------------------------------------------
----------------------------------------------------------------------------
----------------------------------------------------------------------------
----------------------------------------------------------------------------
-----------------------CCTGAGGGCAGATAAGGTTTTGG------------------------------
----------------------------------------------------------GAAACGCTACGCTCACCC
GCTT---------------------------------------------------------
>CytB-E-B5
----------------------------------------------------------------------------
----------------------------------------------------------------------------
----------------------------------------------------------------------------
----------------------------------------------------------------------------
----------------------------------------------------------------------------
-----------------------CCTGAGGGCAGATAAGGTTTTGGGGGGCTACGGTAATTACTAATCTATTTTCA
GCAATCCCTTATATTGGAAATGAATTTGTCGTGTGGTTATGGGGGGATTTTTCTGTAGGAAACGCTACGCTCACCC
GCTT---------------------------------------------------------
>CytB-E-H5
----------------------------------------------------------------------------
----------------------------------------------------------------------------
----------------------------------------------------------------------------
----------------------------------------------------------------------------
----------------------------------------------------------------------------
-----------------------CCTGAGGGCAGATAAGGTTTTGGGGGGCTACGGTAATTACTAATCTATTTTCA
GCAATCCCTTATATTGGAAATGAATTTGTCGTGTGGTTATGGGGGGATTTTTCTGTAGGAAACGCTACGCTCACCC
GCTT---------------------------------------------------------
>CB_5YH09
ATGGTTAAAAACCGATTTCGAAATCGCGGTCTAAGGAAAATCCTGAGGTCAACCATAGTGGAACTTCCTTCTCCTC
CGAATATTTCAATCTGATGAAATTTTGGGAGATTATTAGGATTAACACTAGTAGTACAATTACTGTCTGGTTTGTT
TCTTGCTATACAGTATTCCTCAGATGTATCTATAGCATTTAATTCTGTTGTTCATATTCTTCGCGATGTAAATAAC
GGGTGAATAATTCGGTCCATTCATGCAAACGGGGCAAGAATATTTTTTGCCTGTATATACTGTCATATTGGGCGGG
GACTGTACTATGGGAGATATATATTAGCATCAACTTGAACAATCGGGGTAATTCTACTAATTATAGTTATAGCAGC
CGCTTTTCTAGGATATATCCTTCCCTGAGGGCAGATAAGGTTTTGGGGGGCTACGGTAATTACTAATCTATTTTCA
GCAATCCCTTATATTGGAAATGAATTTGTCGTGTGGTTATGGGGGGATTTTTCTGTGGGAAACGCTACGCTCACCC
GCTTTTATAGCCTTCATTTTCTCCTTCCATTTCTAGTAACTGCAATGGCGAGTGTACATAT
>CB_5YM06
ATGGTTAAAAACCGATTTCGAAATCGCGGTCTAAGGAAAATCCTGAGGTCAACCATAGTGGAACTTCCTTCTCCTC
CGAATATTTCAATCTGATGAAATTTTGGGAGATTATTAGGATTAACACTAGTAGTACAATTACTGTCTGGTTTGTT
TCTTGCTATACAGTATTCCTCAGATGTATCTATAGCATTTAATTCTGTTGTTCATATTCTTCGCGATGTAAATAAC
GGGTGAATAATTCGGTCCATTCATGCAAACGGGGCAAGAATATTTTTTGCCTGTATATACTGTCATATTGGGCGGG
GACTGTACTATGGGAGATATATATTAGCATCAACTTGAACAATCGGGGTAATTCTACTAATTATAGTTATAGCAGC
CGCTTTTCTAGGATATATCCTTCCCTGAGGGCAGATAAGGTTTTGGGGGGCTACGGTAATTACTAATCTATTTTCA
GCAATCCCTTATATTGGAAATGAATTTGTCGTGTGGTTATGGGGGGATTTTTCTGTGGGAAACGCTACGCTCACCC
GCTTTTATAGCCTTCATTTTCTCCTTCCATTTCTAGTAACTGCAATGGCGAGTGTACATAT
>CB_9YP12
ATGGTTAAAAACCGATTTCGAAATCGCGGTCTAAGGAAAATCCTGAGGTCAACTATAGTGGAACTTCCTTCTCCTC
CGAATATTTCAATCTGATGAAATTTTGGGAGATTATTAGGATTAGCACTAGTAGTACAATTACTGTCTGGTTTGTT
TCTTGCTATACAGTATTCCTCAGATGTATCTATAGCATTTAATTCTGTTGTTCATATTCTTCGCGATGTAAATAAC
GGGTGAATAATTCGGTCCATTCATGCAAACGGGGCAAGAATATTTTTTGCCTGTATATACTGTCATATTGGGCGGG
GACTGTACTATGGGAGATATATATTAGCATCAACTTGAACAATCGGGGTAATTCTACTAATTATAGTTATAGCAGC
CGTTTTTCTAGGATATATCCTTCCCTGAGGGCAGATAAGGTTTTGGGGGGCTACGGTAATTACTAATCTATTTTCA
GCAATCCCTTATATTGGAAATGAATTTGTCGTGTGGTTATGGGGGGATTTTTCTGTAGGAAACGCTACGCTCACCC
GCTTTTATAGCCTTCATTTTCTCCTTCCATTTCTAGTAACTGCAATGGCGAGTGTACATAT
>CB_24YC20
ATGGTTAAAAACCGATTTCGAAATCGCGGTCTAAGGAAAATCCTGAGGTCAACTATAGTGGAACTTCCTTCTCCTC
CGAATATTTCAATCTGATGAAATTTTGGGAGATTATTAGGATTAACACTAGTAGTACAATTACTGTCTGGTTTGTT
TCTTGCTATACAGTATTCCTCAGATGTATCTATAGCATTTAATTCTGTTGTTCATATTCTTCGCGATGTAAATAAC
GGGTGAATAATTCGGTCCATTCATGCAAACGGGGCAAGAATATTTTTTGCCTGTATATACTGTCATATTGGGCGGG
GACTGTACTATGGGAGATATATATTAGCATCAACTTGAACAATCGGGGTAATTCTACTAATTATAGTTATAGCAGC
CGCTTTTCTAGGATATATCCTTCCCTGAGGGCAGATAAGGTTTTGGGGGGCTACGGTAATCACTAATCTATTTTCA
GCAATCCCTTATATTGGAAATGAATTTGTCGTGTGGTTATGGGGGGATTTTTCTGTAGGAAACGCTACGCTCACCC
GCTTTTATAGCCTTCATTTTCTCCTTCCATTTCTAGTAACTGCAATGGCGAGTGTACATAT
>CB_30YA23
ATGGTTAAAAACCGATTTCGAAATCGCGGTCTAAGGAAAATCCTGAGGTCAACTATAGTGGAACTTCCTTCTCCTC
CGAATATTTCAATCTGATGAAATTTTGGGAGATTATTAGGATTAACACTAGTAGTACAATTACTGTCTGGTTTGTT
TCTTGCTATACAGTATTCCTCAGATGTATCTATAGCATTTAATTCTGTTGTTCATATTCTTCGCGATGTAAATAAC
GGGTGAATAATTCGGTCCATTCATGCAAACGGGGCAAGAATATTTTTTGCCTGTATATACTGTCATATTGGGCGGG
GACTGTACTATGGGAGATATATATTAGCATCAACTTGAACAATCGGGGTAATTCTACTAATTATAGTTATAGCAGC
CGCTTTTCTAGGATATATCCTTCCCTGAGGGCAGATAAGGTTTTGGGGGGCTACGGTAATCACTAATCTATTTTCA
GCAATCCCTTATATTGGAAATGAATTTGTCGTGTGGTTATGGGGGGATTTTTCTGTAGGAAACGCTACGCTCACCC
GCTTTTATAGCCTTCATTTTCTCCTTCCATTTCTAGTAACTGCAATGGCGAGTGTACATAT
>CB_8YB14
ATGGTTAAAAACCGATTTCGAAATCGCGGTCTAAGGAAAATCCTGAGGTCAACTATAGTGGAACTTCCTTCTCCTC
CGAATATTTCAATCTGATGAAATTTTGGGAGATTATTAGGATTAACACTAGTAGTACAATTACTGTCTGGTTTGTT
TCTTGCTATACAGTATTCCTCAGATGTATCTATAGCATTTAATTCTGTTGTTCATATTCTTCGCGATGTAAATAAC
GGGTGAATAATTCGGTCCATTCATGCAAACGGGGCAAGAATATTTTTTGCCTGTATATACTGTCATATTGGGCGGG
GACTGTACTATGGGAGATATATATTAGCATCAACTTGAACAATCGGGGTAATTCTACTAATTATAGTTATAGCAGC
CGCTTTTCTAGGATATATCCTTCCCTGAGGGCAGATAAGGTTTTGGGGGGCTACGGTAATCACTAATCTATTTTCA
GCAATCCCTTATATTGGAAATGAATTTGTCGTGTGGTTATGGGGGGATTTTTCTGTAGGAAACGCTACGCTCACCC
GCTTTTATAGCCTTCATTTTCTCCTTCCATTTCTAGTAACTGCAATGGCGAGTGTACATAT
>CB_12YN21
ATGGTTAAAAACCGATTTCGAAATCGCGGTCTAAGGAAAATCCTGAGGTCAACTATAGTGGAACTTCCTTCTCCTC
CGAATATTTCAATCTGATGAAATTTTGGGAGATTATTAGGATTAACACTAGTAGTACAATTACTGTCTGGTTTGTT
TCTTGCTATACAGTATTCCTCAGATGTATCTATAGCATTTAATTCTGTTGTTCATATTCTTCGCGATGTAAATAAC
GGGTGAATAATTCGGTCCATTCATGCAAACGGGGCAAGAATATTTTTTGCCTGTATATACTGTCATATTGGGCGGG
GACTGTACTATGGGAGATATATATTAGCATCAACTTGAACAATCGGGGTAATTCTACTAATTATAGTTATAGCAGC
CGCTTTTCTAGGATATATCCTTCCCTGAGGGCAGATAAGGTTTTGGGGGGCTACGGTAATCACTAATCTATTTTCA
GCAATCCCTTATATTGGAAATGAATTTGTCGTGTGGTTATGGGGGGATTTTTCTGTAGGAAACGCTACGCTCACCC
GCTTTTATAGCCTTCATTTTCTCCTTCCATTTCTAGTAACTGCAATGGCGAGTGTACATAT
>Paraspadella gotoi
ATAAAAGAACGAATACGGTTTAAGTCTAATTTATTTAAAATTGTGAATGGTGTTTTAATTGATTTACCTTCTCCTC
GAAACTTTACTTTTTGATGAAATTTTGGTAGTTTATTGGGATTGGTTTTATCTATTCAGTTGGTTACTGGAATCTT
TTTAGCTATACACTATAGTTGTGATTCACTTTTGAGTTTTGAATCTGTTTGTCATATTTTACGTGATGTTAATGAA
GGATGAATTATTCGATTAGTTCATGCTAATGGAGCATCATTTTTTTTTATTTGTTTGTATTGCCATATTGGTCGGG
GAATATATTTTGGAAGATACATGCAAACAAAAACTTGAATTATAGGTGTGTTATTATTTATTTTAGTAATAGCAGC
AGCTTTTTTAGGTTATGTGTTACCTTGGGGACAGATGTCTTTTTGAGGTGCTACAGTTATTACAAATTTATTTTCT
GCTATTCCATATATTGGGGGAGATTTAGTTTATTGAATATGAGGTGGTTTTTCTGTAGGAAATTCTACTTTAACTC
GGTTTTTTTCTTTACATTTTTTAGTTCCTTTTTTAGTGTCTTTAGGAGCCATACTTCATAT
