# Supplementary material for: Chætognath transcriptome reveals ancestral and unique features among bilaterians
Source: Genome Biol. 2008 Jun 4;9(6):R94. doi: 10.1186/gb-2008-9-6-r94 (PMC2481426; doi:10.1186/gb-2008-9-6-r94)
Supplement: Additional data file 9 — Alignment of cytochrome oxydase I transcripts retrieved from the EST library. [file gb-2008-9-6-r94-S9.fast]

>CoxI_26YK11
ATGGTTCGATGATTTTGTTCAACTAATCACAAAGATATTGGAACATTATATTTTCTATTT
GGTGACTGATCTGCAGTTTTGGGGTCTGCTCTCAGGGAGTTAATTCGGTTAGAGTTAGGC
CACCCAGGGTCATTAATTGGAGATGACCAAATTTATAATGTGGTCGTTACGGCTCATGCA
TTTGTAATGATTTTTTTTTTTGTAATACCAACTATAATTGGAGGATTTGGAAACTGGATG
GTTCCATTAATAATTCATGCACCAGATATGGCATTTCCTCGGATAAACAATATGAGGTTC
TGATTATTACCTCCCTCTCTTAGATTGTTATTATCTT
>CoxI_11YH19
ATGGTTCGATGGTTTTGTTCAGCTAATCACAAAGATATTGGGACATTATATTTTTTGTTC
GGGGCGTGGTCCGCATTTCTAGGGACTGCATTAAGAGAGTTAATTCGATTGGAATTAGGT
CACCCTGGGTCGCTGATTGGAGACGATCAAATTTACAACGTAGTAGTAACAGCGCATGCG
TTTGTAATAATCTTTTTTTTTGTTATACCCACTATAATTGGTGGCTTTGGGAACTGGTTT
GTACCCTTAATAATTCATGCCCCAGATATGGCATTTCCTCGGATGAATAATATGAGGTTC
TGGCTATTACCTCCATCTTTAAGGTTGCTGCTGTCTT
>CoxI_13YI06
ATGGTTCGATGATTTTGTTCAACAAATCACAAGGATATTGGAACTTTATATTTACTGTTT
GGAGGCTGATCGGCAATTCTAGGGACTGCACTCAGGGAGATTATTCGGTTGGAGTTAGGT
CACCCAGGGTCATTAATTGGGGATGACCAAATTTATAATGTGGTTGTAACGGCCCATGCG
TTTGTAATAATTTTTTTCTTTATAATGCCAACAATAATTGGGGGATTTGGCAACTGGTTT
ATTCCTCTAATAATTCATGCCCCAGATATGGCATTTCCTCGGTTAAATAATATGAGGTTT
TGATTATTACCTCCTTCGCTAAGGTTGCTATTATCAT
>CoxI_9YD09
ATGGTTCGATGATTTTGTTCAACAGATCACAAGGATATTGGAACTTTATATTTACTGTTT
GGAGGCTGATCGGCAATTCTAGGGACTGCACTCAGGGAGATTATTCGGTTGGAGTTAGGT
CACCCAGGGTCATTAATTGGGGATGACCAAATTTATAATGTGGTTGTAACGGCCCATGCG
TTTGTAATAATTTTTTTCTTCGTAATGCCAACAATAATTGGGGGATTTGGCAACTGGTTT
ATTCCTCTAATAATTCATGCCCCAGATATGGCATTTCCTCGGTTAAATAATATGAGGTTT
TGATTATTACCTCCTTCGCTAAGGTTGCTATTATCAT
>CoxI_23YE14
ATGGTTCGATGATTTTGTTCAACTAATCACAAAGATATTGGAACATTATATTTTCTATTT
GGTGGCTGATCTGCAGTTTTGGGGTCTGCTCTCAGGGAGTTAATTCGGTTAGAGTTAGGC
CACCCAGGGTCATTAATTGGAGATGACCAAATTTATAATGTGGTCGTTACGGCTCATGCA
TTTGTAATGATTTTTTTTTTTGTAATACCAACTATAATTGGAGGATTTGGAAACTGGATG
GTTCCACTAATAATTCATGCACCAGATATGGCATTTCCTCGGATAAACAATATGAGGTTC
TGATTATTACCTCCCTCTCTTAGATTGTTATTATCTT
>CoxI_27YN03
ATGGTTCGATGATTTTTTTCAACTAATCACAAAGATATTGGGACATTATATTTTTTGTTT
GGGGCGTGGTCCGCATTTCTAGGGACTGCATTAAGAGAGTTAATTCGATTGGAATTAGGT
CACCCAGGGTCGTTGATTGGAGACGATCAAATTTACAACGTAGTAGTAACAGCGCATGCG
TTTGTAATAATCTTTTTTTTTGTTATACCCACTATAATTGGTGGCTTTGGGAACTGGTTT
GTACCCTTAATAATTCATGCCCCAGATATGGCATTTCCTCGGATGAATAATATGAGGTTC
TGGCTATTACCTCCATCTTTAATGTTGCTGCTGTCTT
>CoxI_21YN13
ATGGTTCGATGATTTTGTTCAACAAATCACAAGGATATTGGAACTTTATATTTACTGTTT
GGAGGCTGATCGGCAATTCTAGGGACTGCACTCAGGGAGATTATTCGGTTGGAGTTAGGT
CACCCAGGGTCATTAATTGGGGATGACCAAATTTATAATGTGGTTGTAACGGCCCATGCG
TTTGTAATAATTTTTTTCTTCGTAATGCCAACAATAATTGGGGGATTTGGCAACTGGTTT
ATTCCTCTAATAATTCATGCCCCAGATATGGCATTTCCTCGGTTAAATAATATGAGGTTT
TGATTATTACCTCCTTCGCTAAGGTTGCTATTATCAT
>CoxI_3YL15
ATGGTTCGATGATTTTGCTCAACTAATCACAAAGATATTGGAACATTATATTTTCTATTT
GGTGGCTGATCTGCAGTTTTGGGGTCTGCTCTCAGGGAGTTAATTCGGCTAGAGTTAGGC
CACCCAGGGTCATTAATTGGAGATGACCAAATTTATAATGTGGTCGTTACGGCTCATGCA
TTTGTAATGATTTTTTTTTTTGTAATACCAACTATAATTGGAGGATTTGGAAACTGGATG
GTTCCACTAATAATTCATGCACCAGATATGGCATTTCCTCGGATAAACAATATGAGGTTC
TGATTATTACCTCCCTCTCTTAGATTGTTATTATCTT
>CoxI_18YB20
ATGGTTCGATGATTTTTCTCTACTAATCATAAAGATATTGGGTCTTTATATTTTCTCTTT
GGGACTTGGTCGGGAGTATTAGGGACGGCACTAAGTGAGATTATCCGATTAGAGTTAGGA
AGTCCTGGTAGACTAATTGGTGATGACCAGATTTATAATGTGGTTGTTACAGCCCATGCA
TTTGTTATAATTTTTTTCTTTGTAATACCAATTATGATCGGTGGTTTTGGGAATTGGTTT
GTACCATTAATAATTCATGCCCCAGACATAGCTTTTCCACGGTTGAATAACCTAAGGTTT
TGACTTCTCCCGCCTTCCCTTTGCCTTTTGTTATCAT
>CoxI_AB1AA11
ATGGTTCGATGAGTATCGTCTACTAATCATAAAGATATTGGAACTATATACTTCATATTT
GGAATTTGATCCGCAATCTTAGGAACAGCATTAAGAGAAATTATCCGTCTGGAGCTTGGC
CACCCGGGCTCATTAATTGGGGATGATCAGATCTATAATGTTCTTGTAACAGCCCATGCA
TTTGTTATAATTTTTTTTTTTGTTATGCCTACAATAATTGGTGGTTTTGGGAATTGATTT
GTCCCTCTAATAATTCATGCACCAGACATAGCATTTCCACGGCTAAATAATTTAAGGTTT
GTGCTTCTTCCGCCCTCATTGAGTCTTCTTCTATCTT
>CoxI_6YN07
ATGGTTCGATGATTTTGCTCAACTAATCACAAAGATATTGGAACATTATATTTTCTATTT
GGTGGCTGATCTGCAGTTTTGGGGTCTGCTCTCAGGGAGTTAATTCGGTTAGAGTTAGGC
CACCCAGGGTCATTAATTGGAGATGACCAAATTTATAATGTGGTCGTTACGGCTCATGCA
TTTGTAATGATTTTTTTTTTTGTAATACCAACTATAATTGGAGGATTTGGAAACTGGATG
GTTCCACTAATAATTCATGCACCAGATATGGCATTTCCTCGGATAAACAATATGAGGTTC
TGATTATTACCTCCCTCTCTTAGATTGTTATTATCTT
>CoxI_12YA02
ATGGTTCGATGATTTTGTTCAACTAATCACAAAGATATTGGGACATTATATTTTTTGTTC
GGGGCGTGGTCCGCATTTCTAGGGACTGCATTAAGAGAGTTAATTCGATTGGAGTTAGGT
CACCCGGGGTCGTTGATTGGAGACGATCAAATTTACAACGTAGTAGTAACAGCGCATGCG
TTTGTTATAATCTTTTTTTTTGTTATACCCACTATAATTGGTGGCTTTGGGAACTGGTTT
GTACCCTTAATAATTCATGCCCCAGATATGGCATTTCCTCGGATGAATAATATGAGGTTC
TGGCTATTACCTCCATCTTTAAGGTTGCTGCTGTCTT
>CoxI_18YH24
ATGGTTCGATGAGTATCGTCTACTAATCATAAAGATATTGGAACTATATACTTCATATTT
GGAATTTGATCCGCAATCTTAGGAACAGCATTAAGAGAAATTATCCGTCTGGAGCTTGGC
CACCCGGGCTCATTAATTGGGGATGATCAGATCTATAATGTTCTTGTAACAGCCCATGCA
TTTGTTATAATTTTTTTTTTTGTTATGCCTACAATAATTGGTGGTTTTGGGAATTGATTT
GTTCCTCTAATAATTCATGCACCAGACATAGCATTTCCACGGCTTAATAATTTAAGGTTT
TGGCTTCTTCCGCCCTCATTGAGTCTTCTTCTATCTT
>CoxI_28YK16
ATGGTTCGATGATTTTGTTCAACTAATCACAAAGATATTGGGACATTATATTTTTTGTTC
GGGGCGTGGTCCGCATTTCTAGGGACTGCATTAAGAGAGTTAATTCGATTGGAGTTGGGT
CACCCGGGGTCGTTGATTGGAGACGATCAAATTTACAACGTAGTAGTAACAGCGCATGCG
TTTGTTATAATCTTTTTTTTTGTTATACCCACTATAATTGGTGGCTTTGGGAACTGGTTT
GTACCCTTAATAATTCATGCCCCAGATATGGCATTTCCTCGGATGAATAATATGAGGTTC
TGGCTATTACCTCCATCTTTAAGGTTGCTGCTGTCTT
>CoxI_30YK12
ATGGTTCGATGATTTTGTTCAACAAATCACAAGGATATTGGAACTTTATATTTACTGTTT
GGAGGCTGATCGGCAATTCTAGGGACTGCACTCAGGGAGATTATTCGGTTGGAGTTAGGT
CACCCAGGGTCATTAATTGGGGATGACCAAATTTATAATGTGGTTGTAACGGCCCATGCG
TTTGTAATAATTTTTTTCTTCGTAATGCCAACAATAATTGGGGGATTTGGCAACTGGTTT
ATTCCTCTAATAATTCATGCCCCAGATATGGCATTTCCTCGGTTAAATAATATGAGGTTT
TGATTATTACCTCCTTCGCTAAGGTTGCTATTATCAT
>CoxI_20YO14
ATGGTTCGATGATTTTGTTCAACTAATCACAAAGATATTGGGACATTATATTTTTTGTTC
GGGGCGTGGTCCGCATTTCTAGGGACTGCATTAAGAGAGTTAATTCGATTGGAATTAGGT
CACCCAGGGTCGTTGATTGGAGACGATCAAATTTACAACGTAGTAGTAACAGCGCATGCG
TTTGTAATAATCTTTTTTTTTGTTATACCCACTATAATTGGTGGCTTTGGGAACTGGTTT
GTACCCTTAATAATTCATGCCCCAGATATGGCATTTCCTCGGATGAATAATATGAGGTTC
TGGCTATTACCTCCATCTTTAATGTTGCTGCTGTCTT
>CoxI_Pgotoi
ATG---CGATGAATATTTTCAACTAATCATAAAGATATCGGAACTTTATATTTTCTATTA
GGAGTATGAAGAGCTTTCGTAGGAACAGCTCTTAGAGCTCTAATTCGTTTAGAATTAGGA
ATACCTGGTAGACTTTTAGGTGACGATCAATTATACAATGTAGTAGTAACAGCTCATGCC
TTAATTATAATTTTTTTTTTTGTAATACCTATTATAATTGGGGGATTTGGAAATTGAATA
ACACCTTTAATAATTAATGCCCCCGATATAGCTTTTCCACGAATAAATAACATAAGATTT
TGACTTCTTCCTCCTTCATTAATTCTACTTCTTTCCT
