# Supplementary material for: Chætognath transcriptome reveals ancestral and unique features among bilaterians
Source: Genome Biol. 2008 Jun 4;9(6):R94. doi: 10.1186/gb-2008-9-6-r94 (PMC2481426; doi:10.1186/gb-2008-9-6-r94)
Supplement: Additional data file 10 — Alignment of cytochrome oxydase III transcripts retrieved from the EST library. [file gb-2008-9-6-r94-S10.fast]

>CoxIII_1CA06
ATGACCAAACATGCGTTTCACATTGTCGACCCAAGTCCTTGACCCCTAACTGGGGCTGTG
GGTGCTCTTTTACTAGTAAGAAGTATTGGTGGTTGAGCTCACAAATACTCAGGAATATTG
ATAATCTCTGCAGGACTAATTCTTACGATTGCCACCATAATTCAATGATGACGCGACGTA
ACACGGGAGGCAACATTTCAGGGAAAACACACCGAAAAAGTTCAAGACGGAATACGATTT
GGGATAATTTTATTTATTACCTCAGAAGTATTTTTTTTCTTAGCATTTTTTTGGGCATTT
TTCCACTCATCATTAAGTCCAAACGTTGAAGTAGGGAGACAATGGCCGCCCACAGGTATT
AGCCCAATTAACCCATTTGATGTACCTCTTTTAAATACCACAGTATTGCTTACATCTGGT
GCGACTGTAACATGGGCTCACATAGCCATTCTAGAGAGACGGTGGTCCGAGGCTAACTTA
TCCCTCCTCTTCACCGTTACATTAGGCTTATATTTTACTCTTCTCCAGGCTGGAGAATAT
GATTTAGCCCCATTTAGTATAGCGGACTCAGTTTATGGAAGAACCTTTTATATTGCCACG
GGTTTTCACGGTCTCCACGTAA
>CoxIII_30YN18
ATGACCAAACATGCGTTTCACATTGTCGACCCAAGTCCTTGACCCCTAACTGGGGCTGTG
GGTGCACTTTTACTGGTAAGAAGAATTGGTGGTTGAGCACACAAATACTCAGGAATATTG
ATAATCTCTGCAGGGCTAATTCTTACGATTGCCACTATAATTCAATGATGGCGCGACGTA
ACACGGGAGGCAACATTTCAGGGAAAACACACCGAAAAAGTTCAAGACGGATTACGATTT
GGGATAATTTTATTTATTACTTCAGAAGTATTTTTTTTTTTAGCAATTTTTTGGGCATTT
TTCCACTCATCATTAAGTCCAAACGTTGAAGTAGGGAGACAATGGCCGCCCACAGGAATT
AGCCCAATTAACCCATTTGATGTACCTCTTTTAAATACCACAGTATTGCTTACATCTGGT
GCGACTGTAACATGGGCTCACATAGCTATTCTAGAGAGACGGTGGTCCGAGGCTAACTTA
TCCCTCCTCTTCACCGTTTTATTAGGCTAATATTTTACTCTTCTCCAGGCTGGAGAATAT
GTTTTAGCCCCATTTAGTATAGCGGACTCAGTTTATGGAAGAACCTTTTATATTGCCACG
GGTTTTCACGGTCTCCACGTAA
>CoxIII_16YD13
ATGACCAAACATGCGTTTCACATTGTCGACCCAAGTCCTTGACCCCTAACTGGGGCTGTG
GGTGCACTTTTACTGGTTAGAAGAATTGGTGGTTGAGCTCACAAATACTCAGGAATAATG
ATAATCTCTGCAGGGCTAATTCTTACGATTGCCACTATAATTCAATGATGGCGCGACGTA
ACACGGGAGGCAACATTTCAGGGAAAACACACCGAAAAAGTTCAAGACGGAATACGATTT
GGGATAATTTTATTTATTACTTCAGAAGTATTTTTTTTTTTAGCATTTTTTTGGGCATTT
TTCCACTCATCATTAAGTCCAAACGTTGAAGTAGGGAGACAATGGCCGCCCACAGGTATT
AGCCCAATTAACCCATTTGATGTACCTCTTTTAAATACCACAGTATTGCTTACATCTGGT
GCGACTGTAACATGGGCTCACATAGCCATTCTAGAGAGACGGTGGTCCGAGGCTAACTTA
TCCCTCCTCTTCACCGTTTCATTAGGCTTATATCTTACTCTTCTCCAGGCTGGAGAATAT
GTTTTAGCCCCATTTAGTATAGCGGACTCAGTTTATGGAAGAACCTTTTATATTGCCACG
GGTTTTCACGGTCTCCACGTAA
>CoxIII_30YJ16
ATGACTAAACATGCGTTTCATATTGTAGACCCAAGCCCTTGACCCCTAACCGGGGCAATT
GGGGCACTTTTACTAGTTAGAAGAATTAGGGGGTGAGCTCACAAATACTCGGGTTCTATA
ATAATCGCTACGGGATTAGCCCTAATCTTAGCCACTATAATTCAATGATGGCGAGACGTT
TCCCGAGAAGCTACGTTTCAGGGGAAACATACCGAAAAGGTTCAGGACGGAATGCGGTTT
GGCATAATTTTATTTATTACTTCAGAAGTATTTTTTTTTTTAGCATTTTTTTGGGCTTTT
TTTCACTCATCTCTAAACCCTAGGGTTGAAGTGGGTAGACAGTGACCTCCTTCAGGTATT
ACGGCAATTAACCCATTTGATGTACCTCTTTTAAATACCACAGTGCTTTTAACATCAGGT
GCTACTATTACATGAGCTCATATGGCTATTTTAGAGGGACGCTGATATGAAGCCAATCAA
TCACTTTTAATCACTGTAGTATTGGGATTTTATTTTACTATCCTCCAAGCTGGCGAGTAT
ATTTTAGCCCCATTTAGAATAGCAGATTCAGTGTACGGAAGAACTTTCTACATTGCCACA
GGATTTCATGGCCTCCACGTAA
>CoxIII_25YM23
ATGACTAAACATGCGCTTCATATTGTAGACCCAAGCCCTTGACCCCTAACCGGAGCACTT
GGGGCACTTTTACTAGTTAGAAGAATTAGGGGGTGAGCTCACAAATACTCGGGTTCTATA
ATAATCGCTACGGGATTAGCCCTAATCTTAGCCACTATAATTCAATGATGGCGAGACGTT
TCCCGAGAAGCTACGTTTCAGGGGAAACATACCGAAAAGGTTCAAGACGGAATGCGGTTT
GGCATAATTTTATTTATTACTTCAGAAGTATTTTTTTTTTTAGCATTTTTTTGGGCTTTT
TTTCACTCATCACTAAACCCTAGGGTTGAAGTAGGAAGACAGTGACCTCCTTCAGGTATT
ACGGCAATTAACCCATTTGATGAACCTCTTTTAAATACCACAGTGCTTTTAACATCAGGT
GCTACTATTACATGAGCTCATATGGCTATTTTAGAGGGACGCTGATATGAAGCCAATCAA
TCACTTTTAATCACTGTAGTATTGGGATTTTATTTTACTATCCTCCAAGCTGGAGAGTAT
ATTTTAGCCCCATTTAGAATAGCAGATTCAGTGTACGGAAGAACTTTCTACATTGCCACA
GGATTTCATGGCCTCCACGTAA
>CoxIII_2YN12
ATGACTAAACATGCGTTTCATATTGTAGACCCAAGCCCTTGACCCCTAACCGGGGCAATT
GGGGCACTTTTACTAGTTAGAAGAATTAGGGGGTGAGCTCACAAATACTCGGGTTCTATA
ATAATCGCTACGGGATTAGCCCTAATCTTAGCCACTATAATTCAATGATGGCGAGACGTT
TCCCGAGAAGCTACGTTTCAGGGGAAACATACCGAAAAGGTTCAGGACGGAATGCGGTTT
GGCATAATTTTATTTATTACTTCAGAAGTATTTTTTTTTTTAGCATTTTTTTGGGCTTTT
TTTCACTCATCTCTAAACCCTAGGGTTGAAGTGGGTAGACAGTGACCTCCTTCAGGTATT
ACGGCAATTAACCCATTTGATGTACCTCTTTTAAATACCACAGTGCTTTTAACATCAGGT
GCTGCTATTACATGAGCTCATATGGCTATTTTAGAGGGACGCTGATATGAAGCCAATCAA
TCACTTTTAATCACTGTAGTATTGGGATTTTATTTTACTATCCTCCAAGCTGGCGAGTAT
ATTTTAGCCCCATTTAGAATAGCAGATTCAGTGTACGGAAGAACTTTCTACATTGCCACA
GGATTTCATGGCCTCCACGTAA
>CoxIII_23YG21
ATGACTAAACATGCGTTTCATATTGTAGACCCAAGCCCTTGACCCCTAACCGGGGCAATT
GGGGCACTTTTACTAGTTAGAAGAATTAGGGGGTGAGCTCACAAATACTCGGGTTCTATA
ATAATCGCTACGGGATTAGCCCTAATCTTAGCCACTATAATTCAATGATGGCGAGACGTT
TCCCGAGAAGCTACGTTTCAGGGGAAACATACCGAAAAGGTTCAAGACGGAATGCGGTTT
GGCATAATTTTATTTATTACTTCAGAAGTATTTTTTTTTTTAGCATTTTTTTGGGCTTTT
TTTCACTCATCACTAAACCCTAGGGTTGAAGTAGGAAGACAGTGACCTCCTTCAGGTATT
ACGGCAATTAACCCATTTGATGTACCTCTTTTAAATACCACAGTGCTTTTAACATCCGGT
GCTACTATTACATGAGCTCATATGGCTATTTTAGAGGGACGCTGATATGAAGCCAATCAA
TCACTTTTAATCACTGTAGTATTGGGATTTTATTTTACTATCCTCCAAGCTGGAGAGTAT
ATTTTAGCCCCATTTAGAATAGCAGATTCAGTGTACGGAAGAACTTTCTACATTGCCACA
GGATTTCATGGCCTCCACGTAA
>CoxIII_14YK23
ATGACTAAACTTGCGTTTCATATTGTAGACCCAAGCCCTTGACCCCTAACCGGGGCAATT
GGGGCACTTTTACTAGTTAGAAGAATTAGGGGGTGAGCTCACAAATACTCGGGTTCTATA
ATAATCGCTACGGGATTAGCCCTAATCTTAGCCACTATAATTCAATGATGGCGAGACGTT
TCCCGAGAAGCTACGTTTCAGGGGAAACATACCGAAAAGGTTCAAGACGGAATGCGGTTT
GGCATAATTTTATTTATTACTTCAGAAGTATTTTTTTTTTTAGCATTTTTTTGGGCTTTT
TTTCACTCATCACTAAACCCTAGGGTTGAAGTAGGAAGACAGTGACCTCCTTCAGGTATT
ACGGCAATTAACCCATTTGATGTACCTCTTTTAAATACCACAGTGCTTTTAACATCAGGT
GCTACTATTACATGAGCTCATATGGCTATCTTAGAGGGACGCTGATATGAAGCCAATCAA
TCACTTTTAATCACTGTAGTATTGGGATTTTATTTTACTATCCTCCAAGCTGGAGAGTAT
ATTTTAGCCCCATTTAGAATAGCAGATTCAGTGTACGGAAGAACTTTCTACATTGCCACA
GGATTTCATGGCCTCCACGTAA
>CoxIII_30YO20
ATGACAAAACATGCGTTTCATATCGTTGACCCAAGCCCTTGACCTCTAACCGGGGCCGTA
GGAGCACTTTTACTTGTTAGAAGAATTGGGGGTTGAGCTCACAATTACTCGGGTACTATG
ATGATTTCCGCGGGAGTTACCCTCACTCTGGCCACTATAATCCAATGATGGCGAGACGTT
TCACGAGAAGCCACGTTTCTAGGAAAACACACCGAAAAGGTTCAAGACGGAATACGGTTT
GGCATAATTTTATTTATTACTTCAGAAGTATTTTTTTTTTTAGCATTTTTTTGGGCTTTT
TTCCACTCCTCATTAAGCCCCAGAATTGAAGTGGGAAGACAGTGACCTCCTACAGGTATT
ACGGCAATTAACCCTTTTGATGTACCTCTATTAAATACTACAGTTCTTTTAACATCGGGG
GCCACTATTACATGAGCGCATATGGCTATTCTAGAAGGAAGATGGTATGAAGCCATACAA
TCTCTTATTATCACTGTATTATTAGGGATTTATTTTACTCTTCTCCAAGCCGGGGAGTAT
ATTTTAGCTCCGTTCAGAATCGCAGATTCTGTATACGGGAGTACATTTTACATTGCCACA
GGTTTCCATGGCCTCCACGTAA
>CoxIII_26YI02
ATGACAAAACATGCGTTTCATATCGTTGACCCAAGCCCATGACCTCTAACCGGGGCCGTA
GGAGCACTTTTACTTGTTAGAAGAATTGGGGGTTGAGCTCACAATTACTCGGGTACTATG
ATGATTTCCGCGGGAGTTACCCTCACTCTGGCCACTATAATCCAATGATGGCGAGACGTT
TCACGAGAAGCCACGTTTCTAGGAAAACACACCGAAAAGGTTCAAGACGGAATACGGTTT
GGCATAATTTTATTTATTACTTCAGAAGTATTTTTCTTTTTAGCATTTTTTTGGGCTTTT
TTCCACTCCTCATTAAGCCCCAGAATTGAAGTGGGAAGACAGTGACCTCCTACAGGTATT
ACGGCAATTAACCCTTTCGATGTACCTCTATTAAATACTACAGTTCTTTTAACATCGGGG
GCCACTATTACATGAGCGCATATGGCTATTCTAGAAGGAAGATGGTATGAAGCCATACAA
TCTCTTATTATCACTGTATTATTAGGGATTTATTTTACTCTTCTCCAAGCCGGGGAGTAT
ATTTTAGCTCCGTTCAGAATCGCAGATTCCGTATACGGGAGTACATTTTACATTGCCACA
GGTTTCCATGGCCTCCACGTAA
>CoxIII_1AB11
ATGACAAAACATGCGTTTCATATCGTTGACCCAAGCCCTTGACCTCTAACCGGGGCCGTA
GGAGCACTTTTACTTGTTAGAAGAATTGGGGGTTGAGCTCACAATTACTCGGGTACTATG
ATGATTTCCGCGGGAGTTACCCTCACTCTGGCCACTATAATCCAATGATGGCGAGACGTT
TCACGAGAAGCCACGTTTCTAGGAAAACACACCGAAAAGGTTCAAGACGGAATACGGTTT
GGCATAATTTTATTTATTACTTCAGAAGTATTTTTTTTTTTAGCATTTTTTTGGGCTTTT
TTCCACTCCTCATTAAGCCCCAGAATTGAAGTGGGAAGACAGTGACCTCCTACAGGTATT
ACGGCAATTAACCCTTTTGATGTACCTCTATTAAATACTACAGTTCTATTAACATCGGGG
GCCACTATTACATGAGCGCATATGGCTATTCTAGAAGGAAGATGGTATGAAGCCATACAA
TCTCTTATTATCACTGTATTATTAGGGATTTATTTTACTCTTCTCCAAGCCGGGGAGTAT
ATTTTAGCTCCGTTCAGAATCGCAGATTCCGTATACGGGAGTACATTTTACATTGCCACA
GGTTTCCATGGCCTCCACGTAA
>CoxIII_1CG04
ATGACAAAACATGCGTTTCATATCGTTGACCCAAGCCCATGACCTCTAACCGGGGCCGTA
GGAGCACTTTTACTTGTTAGAAGAATTGGGGGTTGAGCTCACAATTACTCGGGTACTATG
ATGATTTCCGCGGGAGTTACCCTCACTCTGGCCACTATAATCCAATGATGGCGAGACGTT
TCACGAGAAGCCACGTTTCTAGGAAAACACACCGAAAAGGTTCAAGACGGAATACGGTTT
GGCATAATTTTATTTATTACTTCAGAAGTATTTTTCTTTTCAGCATTTTTTTGGGCTTTT
CTCCACTCCTCATTAAGCCCCAGAATTGAAGTGGGAAGACAGTGACCTCCTACAGGTATT
ACGGCAATTAACCCTTTCGATGTACCTCTATTAAATACTACAGTTCTTTTAACATCGGGG
GCCACTATTACATGAGCGCATATGGCTATTCTAGAAGGAAGATGGTATGAAGCCATACAA
TCTCTTATTATCACTGTATTATTAGGGATTTATTTTACTCTTCTCCAAGCCGGGGAGTAT
ATTTTAGCTCCGTTCAGAATCGCAGATTCCGTATACGGGAGTACATTTTACATTGCCACA
GGTTTCCATGGCCTCCACGTAA
>CoxIII_28YO10
ATGACAAAACATGCGTTTCATATCGTTGACCCAAGCCCTTGACCTCTAACCGGGGCCGTA
GGAGCACTTTTACTTGTTAGAAGAATTGGGGGTTGAGCTCACAATTACTCGGGTACTACG
ATGATTTCCGCGGGAGTTACCCTCACTCTGGCCACTATAATACAATGATGGCGAGACGTT
TCACGAGAAGCCACGTTTCTAGGAAAACACACCGAAAAGGTTCAAGACGGAATACGGTTT
GGCATAATTTTATTTATTACTTCAGAAGTATTTTTTTTTTTAGCATTTTTTTGGGCTTTT
TTCCACTCCTCATTAAGCCCCAGAATTGAAGTGGGAAGACAGTGACCTCCTTCAGGTATT
ACGGCAATTAACCCTTTTGATGTACCTCTATTAAATACTACAGTTCTTTTAACATCGGGG
GCCACTATTACATGAGCGCATATGGCTATTCTAGAAGGAAGATGGTATGAAGCCATACAA
TCTCTTATTATCACTGTATTATTAGGGATTTATTTTACTCTTCTCCAAGCCGGGGAGTAT
ATTTTAGCTCCGTTCAGAATCGCAGATTCTGTATACGGGAGTACATTTTACATTGCCACA
GGATTCCATGGCCTCCACGTAA
>CoxIII_1DH05
ATGACAAAACATGCGTTTCATATCGTTGACCCAAGCCCTTGACCTCTAACCGGGGCCGTA
GGAGCACTTTTACTTGTTAGAAGAATTGGGGGTTGAGCTCACAATTACTCGGGTACTATG
ATGATTTCCGCGGGAGTTACCCTCACTCTGGCCACTATAATACAATGATGGCGAGACGTT
TCACGAGAAGCCACGTTTCTAGGAAAACACACCGAAAAGGTTCAAGACGGAATACGGTTT
GGCATAATTTTATTTATTACTTCAGAAGTATTTTTTTTTTTAGCATTTTTTTGGGCTTTT
TTCCACTCCTCATTAAGCCCCAGAATTGAAGTGGGAAGACAGTGACCTCCTTCAGGTATT
ACGGCAATTAACCCTTTTGATGTACCTCTATTAAATACTACAGTTCTTTTAACATCGGGG
GCCACTATTACATGAGCGCATATGGCTATTCTAGAAGGAAGATGGTATGAAGCCATACAA
TCTCTTATTATCACTGTATTATTAGGGATTTATTTTACTCTTCTCCAAGCCGGGGAGTAT
ATTTTAGCTCCGTTCAGAATCGCAGATTCTGTATACGGGAGTACATTTTACATTGCCACA
GGATTCCATGGCCTCCACGTAA
>CoxIII_1CE03
ATGACAAAACATGCGTTTCATATCGTTGACCCAAGCCCTTGACCTCTAACCGGGGCCGTA
GGAGCACTTTTACTTGTTAGAAGAATTGGGGGTTGAGCTCACAATTACTCGGGTACTATG
ATGATTTCCGCGGGAGTTACCCTCACTCTGGCCACTATAATCCAATGATGGCGAGACGTT
TCACGAGAAGCCACGTTTCTAGGAAAGCACACCGAAAAGGTTCAAGACGGAATACGGTTT
GGCATAATTTTATTTATTACTTCAGAAGTATTTTTTTTTTTAGCATTTTTTTGGTCTTTT
TTCCACTCCTCATTAAGCCCCAGAATTGAAGTGGGAAGACAGTGACCTCCTACAGGTATT
ACGGCAATTAACCCTTTTGATGTACCTCTATTAAATACTACAGTTCTTTTAACATCGGGG
GCCACTATTACATGAGCGCATATGGCTATTCTAGAAGGAAGATGGTATGAAGCCATACAA
TCTCTTATTATCACTGTATTATTAGGGATTTATTTTACTCTTCTCCAAGCCGGGGAGTAT
ATTTTATTTCCGTTCAGAATCGCAGATTCCGTATACGGGAGTACATTTTACATTGCCACA
GGTTTCCATGGCCTCCACGTAA
>CoxIII_18YM16
ATGACAAAACATGCGTTTCATATCGTTGACCCAAGCCCTTGACCTCTAACCGGGGCCGTA
GGAGCACTTTTACTTGTTAGAAGAATTGGGGGTTGAGCTCACAATTACTCGGGTACTATG
ATGATTTCCGCGGGAGTTACCCTCACTCTGGCCACTATAATCCAATGATGGCGAGACGTT
TCACGAGAAGCCACGTTTCTAGGAAAACACACCGAAAAGGTTCAAGACGGAATACGGTTT
GGCATAATTTTATTTATTACTTCAGAAGTATTTTTTTTTTTAGCATTTTTTTGGGCTTTT
TTCCACTCCTCATTAAGCCCCAGAATTGAAGTGGGAAGACAGTGACCTCCTACAGGTATT
ACGGCAATTAACCCTTTTGATGTACCTCTATTAAATACTACAGTTCTATTAACATCGGGG
GCCACTATTACATGAGCGCATATGGCTATTCTAGAAGGAAGATGGTATGAAGCCATACAA
TCTCTTATTATCACTGTATTATTAGGGATTTATTTTACTCTTCTCCAAGCCGGGGAGTAT
ATTTTAGCTCCGTTCAGAATCGCAGATTCCGTATACGGGAGTACATTTTACATTGCCACA
GGTTTCCATGGCCTCCACGTAA
>CoxIII_28YC24
ATGACAAAACATTCGTTTCATATCGTTGACCCAAGCCCTTGACCTCTAACCGGGGCCGTA
GGAGCACTTTTACTTGTCGGAAGAATTGGGGGTTGAGCTCACAATTACTCGGGTACTATG
ATGATTTCCGCGGGAGTTACCCTCACTCTGGCCACTATAATCCAATGATGGCGAGACGTT
TCACGAGAAGCCACGTTTCTAGGAAAACACACCGAAAAGGTTCAAGACGGAATACGGTTT
GGCATAATTTTATTTATTACTTCAGAAGTATTTTTTTTTTTAGCATTTTTTTGGGCTTTT
TTCCACTCCTCATTAAGCCCCAGAATTGAAGTGGGAAGACAGTGACCTCCTACAGGTATT
ACGGCAATTAACCCTTTTGATGTACCTCTATTAAATACTACAGTTCTTTTAACATCGGGG
GCCACTATTACATGAGCGCATATGGCTATTCTAGAAGGAAGATGGTATGAAGCCATACAA
TCTCTTATTATCACTGTATTATTAGGGATTTATTTTACTCTTCTCCAAGCCGGGGAGTAT
ATTTTAGCTCCGTTCAGAATCGCAGATTCCGTATACGGGAGTACATTTTACATTGCCACA
GGTTTCCATGGCCTCCACGTAA
>CoxIII_30YB24
ATGACAAAACATGCGTTTCATATCGTTGACCCCAGCCCTTGACCTCTAACCGGGGCCGTA
GGAGCACTTTTACTTGTTAGAAGAATTGGGGGTTGAGCTCACAATTACTCGGGTACTATG
ATGATTTCCGCGGGAGTTACCCTCACTCTGGCCACTATAATCCAATGATGGCGAGACGTT
TCACGAGAAGCCACGTTTCTAGGAAAACACACCGAAAAGGTTCAAGACGGAATACGGTTT
GGCATAATTTTATTTATTACTTCAGAAGTATTCTTTTTTTTAGCATTTTTTTGGGCTTTT
TTCCACTCCTCATTAAGCCCCAGAATTGAAGTGGGAAGACAGTGACCTCCTACAGGTATT
ACGGCAATTAACCCTTTTGATGTACCTCTATTAAATACTACAGTTCTTTTAACATCGGGG
GCCACTATTACATGAGCGCATATGGCTATTCTAGAAGGAAGATGGTATGAAGCCATACAA
TCTCTTATTATCACTGTATTATTAGGGATTTATTTTACTCTTCTCCAAGCCGGGGAGTAT
ATTTTAGCTCCGTTCAGAATCGCAGATTCTGTACACGGGAGTACATTTTACATTGCCACA
GGTTTCCATGGCCTCCACGTAA
>CoxIII_4YO09
ATGACAAAACATGCGTTTCATATCGTTGACCCAAGCCCTTGACCTCTAACCGGGGCCGTA
GGAGCACTTTTACTTGTTAGAAGAATTGGGGGTTGAGCTCACAATTACTCGGGTACTATG
ATGATTTCCGCGGGAGTTACCCTCACTCTGGCCACTATAATCCAATGATGGCGAGACGTT
TCACGAGAAGCCACGTTTCTAGGAAAACACACCGAAAAGGTTCAAGACGGAATACGGTTT
GGCATAATTTTATTTATTACTTCAGAAGTATTTTTTTTTTTAGCATTTTTTTGGGCTTTT
TTCCACTCCTCATTAAGCCCCAGAATTGAAGTGGGAAGACAGTGACCTCCTTCAGGTATT
ACGGCAATTAACCCTTTTGATGTACCTCTATTAAATACTACAGTTCTTTTAACATCGGGG
GCCACTATTACATGAGCGCATATGGCTATTCTAGAAGGAAGATGGTATGAAGCCATACAA
TCTCTTATTATCACTGTATTATTAGGGATTTATTTTACTCTTCTCCAAGCCGGGGAGTAT
ATTTTAGCTCCGTTCAGAATCGCAGATTCCGTATACGGGAGTACATTTTACATTGCCACA
GGTTTCCATGGCCTCCACGTAA
>CoxIII_21YE05
ATGACAAAACATGCGTTTCATATCGTTGACCCAAGCCCTTGACCTCTAACCGGGGCCGTA
GGAGCACTTTTACTTGTTAGAAGAATTGGGGGTTGAGCTCACAATTACTCGGGTACTATG
ATGATTTCCGCGGGAGTTACCCTCACTCTGGCCACTATAATCCAATGATGGCGAGACGTT
TCACGAGAAGCCACGTTTCTAGGAAAACACACCGTAAAGGTTCAAGACGGAATACGGTTT
GGCATAATTTTATTTATTACTTCAGAAGTATTTTTTTTTTTAGCATTTTTTTGGGCTTTT
TTCCACTCCTCATTAAGCCCCAGAATTGAAGTGGGAAGACAGTGACCTCCTACAGGTATT
ACGGCAATTAACCCTTTTGATGTACCTCTATTAAATACTACAGTTCTTTTAACATCGGGG
GCCACTATTACATGAGCGCATATGGCTATTCTGGAAGGAAGATGGTATGAAGCCATACAA
TCTCTTATTATCACTGTATTATTAGGGATTTATTTTACTCTTCTCCAAGCCGGGGAGTAT
ATTTTAGCTCCGTTCAGAATCGCAAATTCCGTATACGGGAGTACATTTTACATTGCCACA
GGTTTCCATGGCCTCCACGTAA
>CoxIII_1BH10
ATGACAAAACATGCGTTTCATATCGTTGACCCAAGCCCTTGACCTCTAACCGGGGCCGTA
GGAGCACTTTTACTTGTTAGAAGAATTGGGGGTTGAGCTCACAATTACTCGGGTACTATG
ATGATTTCCGCGGGAGTTACCCTCACTCTGGCCACTATAATCCAATGATGGCGAGACGTT
TCACGAGAAGCCACGTTTCTAGGAAAACACACCGAAAAGGTTCAAGACGGAATACGGTTT
GGCATAATTTTATTTATTACTTCAGAAGTATTTTTTTTTTTAGCATTTTTTTGGGCTTTT
TTCCACTCCTCATTAAGCCCCAGAATTGAAGTGGGAAGACAGTGACCTCCTACAGGTATT
ACGGCAATTAACCCTTTTGATGTACCTCTATTAAATACTACAGTTCTTTTAACATCGGGG
GCCACTATTACATGAGCGCATATGGCTATTCTAGAAGGAAGATGGTATGAAGCCATACAA
TCTCTTATTATCACTGTATTATTAGGGATTTATTTTACTCTTCTCCAAGCCGGGGAGTAT
ATTTTAGCTCCGTTCAGAATCGCAGATTCTGTATACGGGAGTACATTTTACATTGCCACA
GGTTTCCATGGCCTCCACGTAA
>CoxIII_29YA08
ATGACAAAACATGCGTTTCATATCGTTGACCCAAGCCCTTGACCTCTAACCGGGGCCGTA
GGAGCACTTTTACTTGTTAGAAGAATTGGGGGTTGAGCTCACAATTACTCGGGTACTATG
ATGATTTCCGCGGGAGTTACCCTCACTCTGGCCACTATAATCCAATGATGGCGAGACGTT
TCACGAGAAGCCACGTTTCTAGGAAAACACACCGAAAAGGTTCAAGACGGAATACGGTTT
GGCATAATTTTATTTATTACTTCAGAAGTATTTTTTTTTTTAGCATTTTTTTGGGCTTTT
TTCCACTCCTCATTAAGCCCCAGAATTGAAGTGGGAAGACAGTGACCTCCTACAGGTATT
ACGGCAATTAACCCTTTTGATGTACCTCTATTAAATACTACAGTTCTATTAACATCGGGG
GCCACTATTACATGAGCGCATATGGCTATTCTAGAAGGAAGATGGTATGAAGCCATACAA
TCTCTTATTATCACTGTATTATTAGGGATTTATTTTACTCTTCTCCAAGCCGGGGAGTAT
ATTTTAGCTCCGTTCAGAATCGCAGATTCCGTATACGGGAGTACATTTTACATTGCCACA
GGTTTCCATGGCCTCCACGTAA
>CoxIII_1DE01
ATGACAAAACATGCGTTTCATATCGTTGACCCAAGCCCTTGACCTCTAACCGGGGCCGTA
GGAGCACTTTTACTTGTTAGAAGAATTGGGGGTTGAGCTCACAATTACTCGGGTACTATG
ATGATTTCCGCGGGAGTTACCCTCACTCTGGCCACTATAATCCAATGATGGCGAGACGTT
TCACGAGAAGCCACGTTTCTAGGAAAACACACCGAAAAGGTTCAAGACGGAATACGGTTT
GGCATAATTTTATTTATTACTTCAGAAGTATTTTTTTTTTTAGCATTTTTTTGGGCTTTT
TTCCACTCCTCATTAAGCCCCAGAATTGAAGTGGGAAGACAGTGACCTCCTTCAGGTATT
ACGGCAATTAACCCTTTTGATGTACCTCTATTAAATACTACAGTTCTTTTAACATCGGGG
GCCACTATTACATGAGCGCATATGGCTATTCTAGAAGGAAGATGGTATGAAGCCATACAA
TCTCTTATTATCACTGTATTATTAGGGATTTATTTTACTCTTCTCCAAGCCGGGGAGTAT
ATTTTAGCTCCGTTCAGAATCGCAGATTCCGTATACGGGAGTACATTTTACATTGCCACA
GGTTTCCATGGCCTCCACGTAA
>CoxIII_29YL18
ATGACAAAACATGCCTTTCATATCGTTGACCCAAGCCCTTGACCTCTAACCGGGGCCGTA
GGAGCACTTTTACTTGTTAGAAGAATTGGGGGTTGAGCTCACAATTACTCGGGTACTATG
ATGATTTCCGCGGGAGTTACCCTCACTCTGGCCACTATAATACAATGATGGCGAGACGTT
TCACGAGAAGCCACGTTTCTAGGAAAACACACCGAAAAGGTTCAAGACGGAATACGGTTT
GGCATAATTTTATTTATTACTTCAGAAGTATTTTTTTTTTTAGCATTTTTTTGGGCTTTT
TTCCACTCCTCATTAAGCCCCAGAATTGAAGTGGGAAGACAGTGACCTCCTTCAGGTATT
ACGGCAATTAACCCTTTTGATGTACCTCTATTAAATACTACAGTTCTTTTAACATCGGGG
GCCACTATTACATGAGCGCATATGGCTATACTAGAAGGAAGATGGTATGAAGCCATACAA
TCTCTTATTATCACTGTATTATTAGGGATTTATTTTACTCTTCTCCAAGCCGGGGAGTAT
ATTTTAGCTCCGTTCAGAATCGCAGATTCTGTATACGGGAGTACATTTTACATTGCCACA
GGATTCCATGGCCTCCACGTAA
>CoxIII_4YA13
ATGACAAAACATGCGTTTCATATCGTTGACCCAAGCCCTTGACCTCTAACCGGGGCCGTA
GGAGCACTTTTACTTGTTAGAAGAATTGGGGGTTGAGCTCACAATTACTCGGGTACTATG
ATGATTTCCGCGGGAGTTACCCTCACTCTGGCCACTATAATACAATGATGGCGAGACGTT
TCACGAGAAGCCACGTTTCTAGGAAAACACACCGAAAAGGTTCAAGACGGAATACGGTTT
GGCATAATTTTATTTATTACTTCAGAAGTATTTTTTTTTTTAGCATTTTTTTGGGCTTTT
TTCCACTCCTCATTAAGCCCCAGAATTGAAGTGGGAAGACAGTGACCTCCTTCAGGTATT
ACGGCAATTAACCCTTTTGATGTACCTCTATTAAATACTACAGTTCTTTTAACATCGGGG
GCCACTATTACATGAGCGCATATGGCTATTCTAGAAGGAAGATGGTATGAAGCCATACAA
TCTCTTATTATCACTGTATTATTAGGGATTTATTTTACTCATCTCCAAGCCGGGGAGTAT
ATTTTAGCTCCGTTCAGAATCGCAGATTCTGTATACGGGAGTACATTTTACATTGCCACA
GGATTCCATGGCCTCCACGTAA
>CoxIII_3YH06
ATGACAAAACATGCGTTTCACATCGTTGACCCAAGCCCTTGACCTCTAACCGGGGCCGTA
GGAGCACTTTTACTTGTTAGAAGAATTGGGGGTTGAGCTCACAATTACTCGGGTACTATG
ATGATTTCCGCGGGAGTTACCCTCACTCTGGCCACTATAATCCAATGATGGCGAGACGTT
TCACGAGAAGCCACGTTTCTAGGAAAACACACCGAAAAGGTTCAAGACGGAATACGGTTT
GGCATAATTTTATTTATTACTTCAGAAGTATTTTTTTTTTTAGCATTTTTTTGGGCTTTT
TTCCACTCCTCATTAAGCCCCAGAATTGAAGTGGGAAGACAGTGACCTCCTACAGGTATT
ACGGCAATTAACCCTTTTGATGTACCTCTATTAAATACTACAGTTCTTTTAACATCGGGG
GCCACTATTACATGAGCGCATATGGCTATTCTAGAAGGAAGATGGTATGAAGCCATACAA
TCTCTTATTATCACTGTATTATTAGGGATTTATTTTACTCTTCTCCAAGCCGGGGAGTAT
ATTTTAGCTCCGTTCAGAATCGCAGATTCTGTATACGGGAGTACATTTTACATTGCCACA
GGTTTCCATGGCCTCCACGTAA
>CoxIII_11YD19
ATGACAAAACATTCGTTTCATATCGTTGACCCAAGCCCTTGACCTCTAACCGGGGCCGCA
GTAGCACTTTTACTTGTTAGAAGAATTGGGGGTTGAGCTCACAATTACTCGGGTACTATG
ATGATTTCCGCGGGAGTTACCCTCACTCTGGCCACTATAATCCAATGATGGCGAGACGTT
TCACGAGAAGCCACGTTTCTAGGAAAACACACCGAAAAGGTTCAAGACGGAATACGGTTT
GGCATAATTTTATTTATTACTTCAGAAGTATTTTTTTTTTTAGCATTTTTTTGGGCTTTT
TTCCACTCCTCATTAAGCCCCAGAATTGAAGTGGGAAGACAGTGACCTCCTACAGGTATT
ACGGCAATTAACCCTTTTGATGTACCTCTATTAAATACTACAGTTCTTTTAACATCGGGG
GCCACTATTACATGAGCGCATATGGCTATTCTAGAAGGAAGATGGTATGAAGCCATACAA
TCTCTTATTATCACTGTATTATTAGGGATTTATTTTACTCTTCTCCAAGCCGGGGAGTAT
ATTTTAGCTCCGTTCAGAATCGCAGATTCCGTATACGGGAGTACATTTTACATTGCCACA
GGTTTCCATGGCCTCCACGTAA
>CoxIII_25YP24
ATGACAAAACATGCGTTTCACATCGTTGACCCAAGCCCTTGACCTCTAACCGGGGCCGTA
GGAGCACTTTTACTTGTTAGAAGAATTGGGGGTTGAGCTCACAATTACTCGGGTACTATG
ATGATTTCCGCGGGAGTTACCCTCACTCTGGCCACTATAATCCAATGATGGCGAGACGTT
TCACGAGAAGCCACGTTTCTAGGAAAACACACCGAAAAGGTTCAAGACGGAATACGGTTT
GGCATAATTTTATTTATTACTTCAGAAGTATTTTTTTTTTTAGCATTTTTTTGGGCTTTT
TACCACTCCTCATTAAGCCCCAGAATTGAAGTGGGAAGACAGTGACCTCCTACAGGTATT
ACGGCAATTAACCCTTTTGATGTACCTCTATTAAATACTACAGTTCTTTTAACATCGGGG
GCCACTATTACATGAGCGCATATGGCTATTCTAGAAGGAAGATGGTATGAAGCCATACAA
TCTCTTATTATCACTGTATTATTAGGGATTTATTTTACTCTTCTCCAAGCCGGGGAGTAT
ATTTTAGCTCCGTTCAGAATCGCAGATTCTGTATACGGGAGTACATTTTACATTGCCACA
GGTTTCCATGGCCTCCACGTAA
>CoxIII_19YO02
ATGACAATACATGCGTTTCATATCGTTGACCCAAGCCCTTGACCTCTAACCGGGGCCGTA
GGAGCACTTTTACTTGTTAGAAGAATTGGGGGTTGAGCTCACAATTACTCGGGTACTATG
ATGATTTCCGCGGGAGTTACCCTCACTCTGGCCACTATAATCCAATGATGGCGAGACGTT
TCACGAGAAGCCACGTTTCTAGGAAAACACACCGAAAAGGTTCAAGACGGAATACGGTTT
GGCATAATTTTATTTATTACTTCAGAAGTATTTTTTTTTTTAGCATTTTTTTGGGCTTTT
TTCCACTCCTCATTAAGCCCCAGAATTGAAGTGGGAAGACAGTGACCTCCTACAGGTATT
ACGGCAATTAACCCTTTTGATGTACCTCTATTAAATACTACAGTTCTTTTAACATCGGGG
GCCACTATTACATGAGCGCATATGGCTATTCTAGAAGGAAGATGGTATGAAGCCATACAA
TCTCTTATTATCACTGTATTATTAGGGATTTATTTTACTCTTCTCCAAGCCGGGGAGTAT
ATTTTAGCTCCGTTCAGAATCGCAGATTCCGTATACGGGAGTACATTTTGCATTGCCACA
GGTTTCCATGGCCTCCACGTAA
>CoxIII_5YN18
ATGACAAAACATGCGTTTCATATCGTTGACCCAAGCCCTTGACCTCTAACCGGGGCCGTA
GGAGCACTTTTACTTGTTAGAAGAATTGGGGGTTGAGCTCACAATTACTCGGGTACTATG
ATGATTTCCGCGGGAGTTACCCTCACTCTGGCCACTATAATCCAATGATGGCGAGACGTT
TCACGAGAAGCCACGTTTCTAGGAAAACACACCGAAAAGGTTCAAGACGGAATACGGTTT
GGCATAATTTTATTTATTACTTCAGAAGTATTTTTTTTTTTAGCATTTTTTTGGGCTTTT
TTCCACTCCTCATTAAGCCCCAGAATTGAAGTGGGAAGACAGTGACCTCCTACAGGTATT
ACGGCAATTAACCCTTTTGATGTACCTCTATTAAATACTACAGTTCTTTTAACATCGGGG
GCCACTATTACATGAGCGCATATGGCTATTCTAGAAGGAAGATGGTATGAAGCCATACAA
TCTCTTATTATCACTGTATTATTAGGGATTTATTTTACTCTTCTCCAAGCCGGGGAGTAT
ATTTTAGCTCCGTTCAGAATCGCAGATTCCGTATACGGGAGTACATTTTACATTGCCACA
GGTTTCCATGGCCTCCACGTAA
>CoxIII_14YD13
ATGACAAAACATGCGTTTCATATCGTTGACCCAAGCCCTTGACCTCTAACCGGGGCCGTA
GGAGCACTTTTACTTGTTAGAAGAATTGGGGGTTGAGCTCACAATTACTCGGGTACTATG
ATGATTTCCGCGGGAGTTACCCTCACTCTGGCCACTATAATCCAATGATGGCGAGACGTT
TCACGAGAAGCCACGCTTCTAGGAAAACACACCGTAAAGGTTCAAGACGGAATACGGTTT
GGCATAATTTTATTTATTACTTCAGAAGTATTTTTTTTTTTAGCATTTTTTTGGGCTTTT
TTCCACTCCTCATTAAGCCCCAGAATTGAAGTGGGAAGACAGTGACCTCCTACAGGTATT
ACGGCAATTAACCCTTTTGATGTACCTCTATTAAATACTACAGTTCTTTTAACATCGGGG
GCCACTATTACATGAGCGCATATGGCTATTCTAGAAGGAAGATGGTATGAAGCCATACAA
TCTCTTATTATCACTGTATTATTAGGGATTTATTTTACTCTTCTCCAAGCCGGGGAGTAT
ATTTTAGCTCCGTTCAGAATCGCAGATTCCGTATACGGGAGTACATTTTACATTGCCACA
GGTTTCCATGGCCTCCACGTAA
>CoxIII_14YP13
ATGACAAAACATGCGTTTCATATCGTTGACCCAAGCCCTTGACCTCTAACCGGGGCCGTA
GGAGCACTTTTACTTGTTAGAAGAATTGGGGGTTGAGCTCACAATTACTCGGGTACTATG
ATGATTTCCGCGGGAGTTACCCTCACTCTGGCCACTATAATACAATGATGGCGAGACGTT
TCACGAGAAGCCACGTTTCTAGGAAAACACACCGAAAAGGTTCAAGACGGAATACGGTTT
GGCATAATTTTATTTATTACTTCAGAAGTATTTTTTTTTTTAGCATTTTTTTGGGCTTTT
TTCCACTCCTCATTAAGCCCCAGAATTGAAGTGGGAAGACAGTGACCTCCTTCAGGTATT
ACGGCAATTAACCCTTTTGATGTACCTCTATTAAATACTACAGTTCTTTTAACATCGGGG
GCCACTATTACATGAGCGCATATGGCTATTCTAGAAGGAAGATGGTATGAAGCCATACAA
TCTCTTATTATCACTGTATTATTAGGGATTTATTTTACTCTTCTCCAAGCCGGGGAGTAT
ATTTTAGCTCCGTTCAGAATCGCAGATTCTGTATACGGGAGTACATTTTACATTGCCACA
GGATTCCATGGCCTCCACGTAA
>CoxIII_1BB02
ATGACAAAACATGCGTTTCATATCGTTGACCCAAGCCCTTGACCTCTAACCGGGGCCGTA
GGAGCACTTTTACTTGTTAGAAGAATTGGGGGTTGAGCTCACAATTACTCGGGTACTATG
ATGATTTCCGCGGGAGTTACCCTCACTCTGGCCACTATAATCCAATGATGGCGAGACGTT
TCACGAGAAGCCACGTTTCTAGGAAAACACACCGAAAAGGTTCAAGATGGAATACGGTTT
GGCATAATTTTATTTATTACTTCAGAAGTATTTTTTTTTTTAGCATTTTTTTGGGCTTTT
TTCCACTCCTCATTAAGCCCCAGAATTGAAGTGGGAAGACAGTGACCTCCTTCAGGTATT
ACGGCAATTAACCCTTTTGATGTACCTCTATTAAATACTACAGTTCTTTTAACATCGGGG
GCCACTATTACATGAGCGCATATGGCTATTCTAGAAGGAAGATGGTATGAAGCCATACAA
TCTCTTATTATCACTGTATTATTAGGGATTTATTTTACTCTTCTCCAAGCCGGGGAGTAT
ATTTTAGCTCCGTTCAGAATCGCAGATTCCGTATACGGGAGTAAATTTTACATTGCCACA
GGTTTCCATGGCCTCCACGTAA
>CoxIII_14YF14
ATGACAAAACATGCGTTTCATATCGTTGACCCAAGCCCTTGACCTCTAACCGGGGCCGCT
GGAGCACTTTTACTTGTTAGAAGAATTGGGGGTTGAGCTCACAATTACTCGGGTACTATG
ATGATTTCCGCGGGAGTTACCCTCACTCTGGCCACTATAATCCAATGATGGCGAGACGTT
TCACGAGAAGCCACGTTTCTAGGAAAACACACCGAAAAGGTTCAAGACGGAATACGGTTT
GGCATAATATTATTTACTACTTCAGAAGTATTTTTTTTTTTAGCATTTTTTTGGGCTTTT
TTCCACTCCTCATTAAGCCCCAGAATTGAAGTGGGAAGACAGTGACCTCCTACAGGTATT
ACGGCAATTAACCCTTTTGATGTACCTCTATTAAATACTATAGTTCTTTTAACATCGGGG
GCCACTATTACATGAGCGCATATGGCTATTCTAGAAGGAAGATGGTATGAAGCCATACAA
TCTCTTATTATCACTGTATTATTAGGGATTTATTTTACTCTTCTCCAAGCCGGGGAGTAT
ATTTTAGCTCCGTTCAGAATCGCAGATTCCGTATACGGGAGTACATTTTACATTGCCACA
GGATTCCATGGCCCCCACGTAA
>CoxIII_1AD08
ATGACAAAACATGCGTTTCATATCGTTGACCCAAGCCCTTGACCTCTAACCGGGGCCGTA
GGAGCACTTTTACTTGTTAGAAGAATTGGGGGTTGAGCTCACAATTACTCGGGTACTATG
ATGATTTCCGCGGGAGTTACCCTCACTCTGGCCACTATAATCCAATGATGGCGAGACGTT
TCACGAGAAGCCACGTTTCTAGGAAAACACACCGAAAAGGTTTAAGACGGAATACGGTTT
GGCATAATTTTATTTATTACTTCAGAAGTATTTTTTTTTTTACCATTTTTTTGGGCTTTT
TTCCACTCCTCATTAACCCCCAAAATTGAAGTGGGAAGACAGTGACCTCCTACGGGTATT
ACGGCAATTAACCCTTTTGATGTACCTCTATTAAATACTACAGTTCTTTTAACATCGGGG
GCCACTATTACATGAGCGCATATGGCTATTCTAGAAGGAAGATGGTATGAAGCCATACAA
TCTCTTATTATCACTGTATTATTAGGGATTTATTTTACTCTTCTCCAAGCCGGGGAGTAT
ATTTTAGCTCCGTTCAGAATCGCAGATTCCGTATACGGGAGTACATTTTACATTGCCACA
GGTTTCCATGGCCTCCACGTAA
>CoxIII_25YG02
ATGACAAAACATGCGCTTTATATCGTTGACCCAAGCCCTTGACCTCTAACCGGGGCCCTA
GGAGCACTTTTACTTGTTAGAAGAATTGGGGGTTGAGCTCACAATTACTCGGGTACTATG
ATGATTTCCGCGGGAGTTACCCTCACTCTGGCCACTATAATCCAATGATGGCGAGACGTT
TCACGAGAAGCCACGTTTCTAGGAAAACACACCGAAAAGGTTCAAGATGGAATACGGTTT
GGCATAATTTTATTTATTACTTCAGAAGTATTTTTTTTTTTAGCATTTTTTTGGGCTTTT
TTCCACTCCTCATTAAGCCCCAGAATTGAAGTGGGAAGACAGTGACCTCCTTCAGGTATT
ACGGCAATTAACCCTTTTGATGTACCTCTATTAAATACTACAGTTCTTTTAACATCGGGG
GCCACTATTACATGAGCGCATATGGCTATTCTAGAAGGAAGATGGTATGAAGCCATACAA
TCTCTTATTATCACTGTATTATTAGGGATTTATTTTACTCTTCTCCAAGCCGGGGAGTAT
ATTTTAGCTCCGTTCAGAATCGCAGATTCCGTATACGGGAGTAAATTTTACATTGCCACA
GGTTTCCATGGCCTCCACGTAA
>CoxIII_29YI11
ATGACTAAACATGCGTTTCATATCGTAAATCCTAGGCCATGGCCGGTTACTGGGGCAATA
GCGGTATTGGTATTCTCAAGAAGGATTGTGAGAACTATCCATGGGTACAGGGGGATTGCT
TATGTAGGCCTGGGGATTATTCTTATCTTTATTACAATAATAATATGGTGGCGAGACGTT
ATTCGAGAAGCTTCCTATCAAGGAAAACACACTGAAAAAGTGGAGGATGGAATACGGTTT
GGGATAATCAGATTTATCTCCTCTGAGGTGATATTCTTTGTTTCGTTTTTTTGAGCGTTC
TTTTATTCATCCCTAAGACCAAATATTGAAATTGGCAGTCAGTGGCCACCATCGGGGGTC
AGAGCTATTAACCCATTTGACGTTCCTCTTCTCAATACGATCGTTTTACTAACCTCGGGA
GCAACAATTACATGAGCTCACATAGCCATTTTGGAAAATAATTGGATCGAGGCATATTAT
TCCATAGTAATCACTTCTCTGCTAGGGATATATTTTACCACCCTCCAAGCAAGTGAATAC
ATTCTTGCTCCATTCACCATTGCTGACTCCGTTTATGGAAGAACTTTTTATATTTCAACT
GGATTTCACGGAATCCACGTAA
>CoxIII_1CE07
ATGACTAAACATGCCTTTCATATCGTAAATCCTAGGCCATGGCCGGTTACTGGGGCAATA
GCGGTATTGGTATTCTCAAGAAGGATTGTGAGAACTATCCATGGGTACAGGGGGATTGCC
TATGTAGGCCTGGGGATTATTCTTATCTTTATTACAATAATAATATGGTGGCGAGACGTT
ATTCGAGAAGCTTCCTATCAAGGAAAACACACTGAAAAAGTGGAGGATGGAATACGGTTT
GGGATAATCAGATTTATCTCCTCTGAGGTGATATTCTTTGTTTCGTTTTTTTGAGCATTC
TTTTATTCATCCCTAAGACCAAATATTGAAATTGGCAGTCAGTGGCCACCATCGGGGGTC
AGAGCTATTAACCCATTTGACGTTCCTCTTCTCAATACGATCGTTTTACTAACCTCGGGA
GCAACAATTACATGAGCTCACATAGCCATTTTGGAAAATAATTGGATCGAGGCATATTAT
TCCATAGTAATCACTTCTCTGCTAGGGATATATTTTACCATCCTCCAAGCAAGTGAATAC
ATTCTTGCTCCATTCACCATTGCTGACTCCGTTTATGGAAGAACTTTTTATATTTCAACT
GGATTTCACGGAATCCACGTAA
>CoxIII_1BE02
ATGACTAAACACCCGTATCATATTGTTGATTCTAGACCGTGGCCTATTATAAGTGCTATA
AGCGCGTTGGTATTAGTAGGTGGGATTGGGAGGAAAATCAACGGTTACTGCTCTTCATGA
ATTCTAATTCTTGGTAGGGTTTTAACAGGGTTGAGAATAGTTCAATGGTGGCGGGATGTG
ACTCGAGAGGCTACATTTCAAGGCAAACATACCCGCAAGGTTGAAGACAGAATACGGTTT
GGGATAATATTATTTATCACGTCTGAGGTTTTTTTTTTTTTAGCGTTTTTTTGAGCGTTT
TTCCACTCATCCCTCAGCCCTAGGATTGAGGTAGGGAGGCAGTGGCCCCCAGTCGGGATT
ATAGCTATAAATCCGTTCGATGAACCTCTCCTAAATACAGTTGTTTTACTAAGGTCCGGT
GTCACGGTAACGTGAGCTCATATGGCTATTTTAAAAAGACGGTGAGCTGAAGCCGCTTTG
TCGCTCTTAATTACAGTTGCATTAGGTGTATATTTCTCAATCCTTCAATTATTGGAGTAC
CTATTGGCGCCCTTTTCAATGGCTGACTCCGTTTATGGTAGGACATTTTATTTAGCTACA
GGATTCCACGGATTGCATGTGG
>CoxIII_17YC01
ATGACTAAACACCCGTATCATATTGTTGATTCTAGACCGTGGCCTATTATAAGTGCTATA
AGCGCGTTGGTATTAGTAGGTGGGATTGGGAGGAAAATCAACGGTTACTGCTCTTCATGA
ATTCTAATTCTTGGTAGGGTTTTAACAGGGTTGAGAATAGTTCAATGGTGGCGGGATGTG
ACTCGAGAGGCTACATTTCAAGGCAAACATACCCGCAAGGTTGAAGACAGAATACGGTTT
GGGATAATATTATTTATCACGTCTGAGGTTTTTTTTTTTTTAGCGTTTTTTTGAGCGTTT
TTCCACTCATCCCTCAGCCCTAGGATTGAGGTAGGGAGGCAGTGGCCCCCAGTCGGGATT
ATAGCTATAAATCCGTTCGATGAACCTCTCCTAAATACAGTTGTTTTACTAAGGTCCGGT
GTCACGGTAACGTGAGCTCATATGGCTATTTTAAAAAGACGGTGAGCTGAAGCCGCTTTG
TCGCTCTTAATTACAGTTGCATTAGGTGTATATTTCTCAATCCTTCAATTATTGGAGTAC
CTATTGGCGCCCTTTTCAATGGCTGACTCCGTTTATGGTAGGACATTTTATTTAGCTACA
GGATTCCACGGATTGCATGTGG
>CoxIII_28YF01
ATGGTTAAACATCCTTATCATATTGTAGACCCCAGCCCATGGCCAGTACTCAGAGCTATG
AGGGCATTTATTCTTTTTAGCACATTAGCTCCTTGAATTCATAATCACAATAGAGGTTAT
ATACTATATATTTGAGCTGGATTACTAGTAGTTTCGATTACCCAGTGATGACGAGACGTA
ACTCGAGAAGCTACTCTTCAAGGGAAACATACATTTAAAGTCCAAAAAGGTCTTAAATTT
GGGATAATTATATTTATTATATCAGAAGTGTTTTTTTTCCTAAGGTTTTTTTGAGCATAC
TTTTACTCATCTCTAAGCCCAACTGTAGAAGTTGGTTCACAATGACCACCTAAAGGAATT
TCTCCAGTTAATCCTTATGATATCCCCCTTCTAAATACAATAATTTTACTAATATCAGGC
TGTACAATTACGTGAGCACATATAGCTATCATTACTTCAAATTTCAAAGATTCATTTTTA
TCCTTAGGAATTACAGTAATTCTAGGTATTTATTTTTTATTATTACAGTATTATGAATAT
AGTTATGCCCAGTTTACAATTAGAGACAACGTTTATGGTAGAACATTCTATATTGCGACG
GGATTTCATGGATTTCATGTTT
>CoxIII_20YI21
ATGACTAAACATGCGTTTCATATTGTCGATCCTAGGCCGTGACCATATACAAGATCAATT
TCTGCATTGATATTAGTAAGAAGACTATGTGGATGAATTCATAATTTTACTAGGTGCTGA
CTGATTATAATAAGAATAATTCTATTAGCTATGTCCATAATCCAATGGTGGCGAGATATT
ACCCGAGAAGCAACATTTTTAGGAAAACATACTGAGAAAGTACAATTAGGATTACGCTAC
GGGATAATTCTATTTATCACTTCGGAAGTGTTTTTTTTCTTTGTATTTTTTTGGGCGTTT
TTCTACTCTTCTCCAAGTCCTAATATTGAAGTTGGAAGTCAGTGACCGCCTACCGGGATT
ACCGCTATAAACCCTTTCGATATCCCTCTTCTTAATACAATAGTATTACTGAGATCCGGA
GCAACGATCACGTGAGCTCATATGTCGATAATAGAGAATAATTGGATAGAGACTAATCTC
TCACTCAATTTAACTATTATATTAGGAGTTTATTTTACCGTAATGCAATTAAGAGAATAT
GTAATAGCTCAGTTTAGAATTGCTGACTCGGTCTATGGGAGAACATTCTTTATTGCTACT
GGCTTTCACGGACTACATGTAG
>Pgotoi
ATGACAAAACACCCTTTCCATATTGTTGACTTAAGACCATGACCACTAACGGGAGCTGTG
GGAGCTTTTTTTATTACAAGAGGTTTAGCTGAATGAATTCATGGTTTTGGTATAATATTA
ATTTTATTTGGATCTTTTTTAACAGGTATTACTATAATCCAATGATGACGAGATATTTCA
CGGGAAGCAACATTTCAAGGAAAGCATACTCTAAAAGTAGAAAATGGAATACGAATAGGA
ATAATTCTCTTTATTACATCTGAAGTTTGTTTTTTTTTCTCTTTTTTTTGGGCCTTTTTC
CACTCCTCACTCTCTCCTACAGATGAGTTGGGAGGAACTTGACCACCAACAGGTATTAAT
AGGATTAACCCCTTTGAAGTACCATTGTTAAACACAATTATTTTATTAAGAAGAGGAGCA
ACCATTACATGAGCTCATATAGCTTTAATAGATAATAACTGACTAGAAACCACAATTAGT
TTATTTTTAACAATTGTTTTGGGCTTATATTTTACTATTTTACAAGCCATAGAATATTAT
TTAAGTCCTTTTTCAATAGCAGACAGCTGTTATGGTAGAACATTTTTTGTAGCTACAGGT
TTTCACGGGCTTCATGTAA---
