# Supplementary material for: Chætognath transcriptome reveals ancestral and unique features among bilaterians
Source: Genome Biol. 2008 Jun 4;9(6):R94. doi: 10.1186/gb-2008-9-6-r94 (PMC2481426; doi:10.1186/gb-2008-9-6-r94)
Supplement: Additional data file 11 — Sequences were amplified from the body (B) or head (H) of individuals as indicated in the sequence name. [file gb-2008-9-6-r94-S11.fast]

> L36F1_Primers
GGCTCCCAAATACGCTATGG----------------------------------------
------------------------------------------------------------
------------------------------------------------------------
------------------------------------------------------------
------------------------------------------------------------
------------------------------------------------------------
------------------------------------------------------------
------------------------------------------------------------
------------------------------------------------------------
------------------------------------------------------------
------------------------------------------------------------
------------------------------------------------------------
------------------------------------------------------------
------------------------------------------------------------
------------------------------------------------------------
------------------------------------------------------------
------------------------------------------------------------
------------------------------------------------------------
------------------------------------------------------------
------------------------------------------------------------
------------------------------------------------------------
------------------------------------------------------------
------------------------------------------------------------
---------------------GTTTTCAATCGCTTCAGTAAGGTTG
> L36F1_gDNA
GGCTCCCAAATACGCTATGGCTATTGGTCGCGTCAGGGATAAGGGCTTTCGCACCACCAA
AAACAAGGTTTGTGTTTACCCCAAGGATGGCATTTTGGCCGGCCGGTTTGAAAAAAA-GT
CAATGTTAGCTGGCCGGCCGGCTGAAATCAAATTATTCCTTAATTTATGATCAATACACA
TCGGTTTGAGATAAATACAAATAATAATTGGTTATTTAATGAAGTA-------GTTTGTA
TGGTAAGTATTTAATAA----------CCTTTGATACCTAATTTGACCAAGTTTCCAGCT
CATCAATATCATTTGCTTACTGATCCTTAGATGAATCCCTCATTTAAACGTCGACCAGCT
TCATAATGATTACAAAAGATTTGTT-TAAGACCAAATAAATGATTTA-------------
----GCGCAATTTTATAACCGTCCCTTCAGCTTCGATAAATTAGATCACATCAGTACTGT
TGAATTTAACAGAGCGGATAGGACCG-TTAACTAACTGATTTGAAGGGATGTTCAAGTAA
CTATACTGCGTGGAAGTCCAATAACCTGTTCGTAATTCCGGTCTGGCTAAAGTCGATCTC
GTTGATCTCATAGTCACGATTT--------------------------------------
-------------------------------------------------GGATTTTTCCG
ATAAATTTCAAATTGCACTGGTGCTATTTTT-ACTTCGTCTTCAGGCTCCGGTGAAACCA
TCGAGGAGAAAGGGCGCCCAACACAAGCATGTCCGATTCGTTCGGGATACGGTTAGAGAA
ATCGCCGGTTTCGCTCCCTACGAAAAGCGATGCCTCGAGTTGCTCAAGGTAAGAACACGC
ACTGGCCAGTGAGTTGTTTTTTTTAGTTTAACGTGCTGCTGGAAAGCTGTAATTATGACA
ACAATGGAGATAATAATATT--TATTTAATCTT-AAAGTATCATAAGTCGACATAAGTTT
CCGAAAGGGAAGTTCAGGATACTAAAGATCGAAACGGCCGCCACTTTTCTCGTTATCAAG
GATCCTGTTCGATGCATGTTTTATTTTGTTAATTTAAGTGGTGCTGTTATACGTGATCAC
GACATAATGTATTGCTAGCTTTCTTTTTT-ATATCTGTCTCATTAGGTATCCAAGGATAA
GCGGTGCTTGAAGTTCGCCAAGAAACGTCTCGGGGCCCACATCCGCGGCAAGAGAAAGCG
GGAAGAGATGCAGGCCGTGCTCCAGGCGCAACGCAAAGCCGCTACCAAGCAGTGATCCCC
GCGACTTTTTACTAATTCACACTTCATCTTAGGAGCGTGGGTGCCCATTTGATTAAAACT
GTTTCAATGACCCGTTAAATCGTTTTCAATCGCTTCAGTAAGGTTG
> L36F1-H1
GGCTCCCAAATACGCTATGGCTATTGGTCGCGTCAGGGATAAAGGCTTTCGCACCACCAA
AAACAAGGTTTGTGTTTACCCCAGGGATGGCATTTTGGCCGGCCGGTTTGAAAAAAA-GT
TAATGTTAGCTGGCCGGCCGGCTGAAATCAAATTATTCCTTAATTTATGATCAATACACA
TCGGTTTGTGATAAATAAAAATAATAATTAGTTATTTAATGAAATA-------GTTTGTA
TGGTAAGTATTTAATAAATGGATGAAACCTTTGATACCTAATTTGACCAAGTTTCCAGCT
CATCAATATCATTTGCTTACTGATCCTTAGATAAATCCCTCATTTAAACGTCGACCAGCT
TCATAATGATTACAAAAGATTTGAT-TAAGACCAAATAAATGATTTA-------------
----ACGCAATTTTATAACCGTCCCTTCAGCTTCGTTGAATTAGATCACATCAGTCCTGT
TGAATTTAACAGAGCGGATAGGACCG-TTAACTAACTGATTTGAAGGGATGTTCAAATAA
CTATACTGCGTGGAAGTCCAATAACCTGTTCGTAATTCCGGTCTGACTAAAGTCGATCTC
GTTGATCTCATCATCACGATTT--------------------------------------
-------------------------------------------------GGATTTTTCCG
ATGAATTTAAAATTGCACTGGTGCTATTTTT-ACTTCGTCTTCAGGCTACGGTGAAGCCA
TCGAGGAGAAAGGGCGTCCAACACAGGCATGTCCGATTCGTTCGGGATACGGTTAGAGAA
ATCGCCGGTTTCGCTCCCTACGAAAAGCGATGCCTCGAGTTGCTCAAGGTAAGAACACGC
ACTGGCCAATGAGTTTTTTT----AGTTTAACGTGCAGCTGGAAAGCTGTAATTATAATA
ATGATGATAATAATAATA------TTTAATCTTAAAAGTATGTTAAGTCGACATAAGTTT
CCGAAAGGGAAGTTCAGGATACTACATATCAAAGCGACCGTCACTTTTTGCGTTATTAAG
GATCCTGTTCGATGCACATTTTATTTTGTTAATCTAAGTGGTGCTGTTATACGTGATCAC
GACAAAATGTATTGCTAGCTTTCTTTTTTTATATCTGTCTCATTAGGTATCCAAGGATAA
GCGGTGCTTAAAGTTCGCCAAGAAACGTCTCGGGGCCCACATCCGCGGCAAGAGAAAGCG
GGAAGAGATGCAGGCCGTGCTCCAGGCGCAACGCAGAGCCGCTACCAAGCAGTGATCCTC
GCGACTTTTTACTAATTCACACTTTATCTTAGGAGCGTGGGTGCCCATTTGATTAAAACT
GTTTCAATGACCCGTTAAATCGTTTTCAATCGCTTCAGTAAGGTTG
> L36F1-B2
GGCTCCCAAATACGCTATGGCTATTGGTCGCGTCAGGGATAAGGGCTTTCGCACCACCAA
AAACAAGGTTTTTATTTACCCCAGGGATGGCATTTTGGCCGGCCTGTTTGAAAAAAAAGT
CAATGTTAGCTGGATGACCGGCTGAAATAAAATTATTCCTTATTTTATGATCAATGCACA
TCGGTTTGTGATAAATAAGAATAATAATTAGTTCTTTAATGAAATA-------GTTTGTA
TGGTAAGTATTTAATAAATGGATGAAACTTTTGTTACCTAATTAGACCAAGTTTACAGCT
CATCAATATCATTTGCTTAATGATCCTTAGATGAATCCCTCATTTAAACTTCGACCAGCT
TCATAATATTTGCGAAAGATTTGTT-TAAGACCAAATAAATGATTTATCGAGAGCTTGGA
TTTAACGTAATTTTATAACCGTCCCTTCAGCTTCGTTAAATTAGATTACATCAGTATTGT
TGGATTTAACACAGCGGATAGGACCGGTTAACAAACTGATTGGAAGGGATGTTCAAATAA
CTATGCTGCATGGAAATCCAATAACCTGTTCGAAATTCCGGTCTGGCTAA-TTCGATCGC
GTTGATCTCATTGTCACGATTTCAGGGTGCGATCTCGCGGAGCTTTTTATAAGCTACCTC
GATCGAAATCACATTATTTAGCCCCACGAGATCGGTCGCTGCAAGATTTGGATTTTTCCG
ATAAATGTCTG-----------------TTT-ACTTCGTCTTCAGGCTACGGTGAAACCT
TCGAGGAGAAAGGGCGTCCAACACAAGCATGTCCGATTCGTTCGGGATACGGTTAGAGAA
ATCGCCGGTTTCGCCCCCTACGAAAAGCGATGCCTCGAGTTGCTCAAGGTACGAAAACGC
ACTGGCCAATGAGTTTTTTTTT--AGTTTAACGTGCTGCTGGAAAGCTGTGATTATGATA
ACAATGATGATAATAATATT--TATTTAATC----AAGTATCATAAGTCGACATAAGTTT
CCGGAAGGGCAGTTCAGGATACTAAAGATCAAAACGGCCGCCACTTTCCTCGTTATCAAG
GATACTGTTCGATGAATGTTTTTTTTCTTTAATTTAAGTGGTGCTGATATACGTGATCAC
GACACAATGTATTGCTAGCTTTCTTTTTT-ATATCTGCCTCATTAGGTATCCAAGGATAA
GCGGTGCTTGAAGTTCGCCAAGAAACGTCTCGGGGCCCACATCCGCGGCAAGAGAAAGCG
GGAAGAGATGCAGGCCGTGCTCCAGGCGCAACGCAAAGCCGCTACCAAGCAGTGATCCCC
GCGACTTTTTACTAATTCACACTTCATCTTAGGAGCGTGGGTGCCCATTTGATTAAAACT
GTTTCAATGACCCGTTAAATCGTTTTCAATCGCTTCAGTAAGGTTG
> L36F1-H2
GGCTCCCAAATACGCTATGGCTATTGGTCGCGTCAGGGATAAGGGCTTTCGCACCACCAA
AAACAAGGTTTGTATTTACCCCAGGGATGGCATTTTGGCCGGCCTGTTTGAAAAAAAAGT
CAATGTTAGCTGGATGACCGGCTGAAATAAAATTATTCCTTATTTTATGATCAATGCACA
TCGGTTTGTGATAAATAAGAATAATAATTAGTTCTTTAATGAAATA-------GTTTGTA
TGGTAAGTATTTAATAGATGGATGAAACTTTTGTTACCTAATTAGACCAAGTTTACAGCT
CATCAATATCATTTGCTTAATGATCCTTAGATGAATCCCTCATTTAAACTTCGACCAGCT
TCATAATATTTGCGAAAGATTTGTT-TAAGACCAAATAAATGATTTATCGAGAGCTTGGA
TTTAACGTAATTTTATAACCGTCCCTTCAGCTTCGTTAAATTAGATCACATCAGTACTGT
TGGATTTAACACAGCGGATAGGACCGGTTAACAAACTGATTGGAAGGGATGTTCAAATAA
CTATGCTGCATAGAAGTCCAATAACCTGTTCGTAATTCCGGTCTGGCTAAATTCGATCGC
GTTGATCTCATTGTCACGATTTCAGGGTGCGATCTCGCGGAGCTTTTTATAAGCTACCTC
GATCGAAATCACATTATTTAGCCCCACGAGATCGGTCGCTGCAAGATTTGGATTTTTCCG
ATAAATGTCTG-----------------TTT-ACTTCGTCTTCAGGCTACGGTGAGACCT
TCGAGGAGAAAGGGCGTCCAACACAAGCATGTCCGATTCATTCGGGATACGGTTAGAGAA
ATCGCCGGTTTCGCCCCCTACGAAAAGCGATGCCTCGAGTTGCTCAAGGTACGAAAACGC
ACTGGCCAATGAGTTTTTTTT---AGTTTAACGTGCTGCTGGAAAGCTGTGATTATGATA
ACAATGATGATAATAATATT--TATTTAATC----AAGTATCATAAGTCGACATAAGTTT
CCGGAAGGGCAGTTCAGGATACTAAAGATCAAAACGGCCGCCGCTTTTCTCGTTATCAAG
GATCCTGTTCGATGAATGTTTTATTTCTTTAATTTAAGTGGTGCTGATATACGTGATCAC
GACACAATGTATTGCTAGCTTTCTTTTTT-ATATCTGCCTCATTAGGTATCCAAGGATAA
GCGGTGCTTGAAGTTCGCCAAGAAACGTCTCGGGGCCCACATCCGCGGCAAGAGAAAGCG
GGAAGAGATGCAGGCCGTGCTCCAGGCGCAACGCAAAGCCGCTACCAAGCAGTGATCCTC
GCGACTTTTTACTAATTCACACTTCATCTTAGGAGCGTGGGTGCCCATTTGATTAAAACT
GTTTCAATGACCCGTTAAATCGTTTTCAATCGCTTCAGTAAGGTTG
> L36F1-B3
GGCTCCCAAATACGCTATGGTTATTGGTCGCGTCAGGGATAAGGGCTTTCGCACCACCAA
AAACAAGGTTTGAGTTTACCCCAGGGATGGCATTTTGGCCGACCGGTTTGAAAAAAA-GT
CA--GTTAGCTGGCTGGCCGGCTGAATTCAAATTATTCCATATTTTATGATCAATACACA
TCGTATTGTGATAAAAAAAAA--ATAATTGGTTCTTTAAGGAAATATCTTTAAGTTTGTA
TGGTAAGTATTTAATAAATGGATGAAACTTTTGTTACCTAATTAGACCAAGTTTCCAGCT
CATCAATATCATTTGCTTAATGATCCTTGGATGAATCCCTCATTTAAACTTCGACCAGCT
TCATAATATTTGCCAAAGATTTGTT-TAAGACCAAATAAATGATTTATCGAGAGCTTGGA
TTTAACGTAATTTTATAGCCGTCCCTTCAGCTTCGATAAATTAGATCACATCAGTACTGT
TGGATTTAACACAGCGGATAGGACCGGTTAACAAACTGATTGGAAGGGATGTTCAAATAA
CTATGCTGCATGGGAGTCCAATAACCTGTTCGTAATTGCAGTCTGGCTCAATTCGATCGC
GTTGATCTCATTGTCACGATTT--------------------------------------
-------------------------------------------------GGATTTTTCCG
ATAAATGTCCT-TTGCACTGGTGCCATTTTTTACTTCGTCTTCAGGCTCCGGTGAAACCT
TCGAGGAGAAAGGGCGTCCAACACAAGCATGTCCGATTCGTTCGGGATACGGTTAGAGAA
ATCGCCGGTTTCGCCCCCTACGAAAAGCGATGCCTCGAGTTGCTCGAGGTAAGAACACGC
ACTGGCCAATGAGTTTTTTTT---AGTTTAACGTGCTGCTGGAAAGCTGTAATTATGACA
ACAATGGAGATAATAATATT--TATTTAATCTT-AAAGTATCCTAAGTCGACATAAGTTT
CCGAAAGGGAAGTTCAAGATACTCAAGATCGAAACGGCCGCCACTTTTCTCGTTATCAAG
GATCCTGTTCGATGCACATTTTATTTTGTTAATTTAAGTGGTGCTGATATACGTGATCAC
GACACAATGTATTGCTAGCTTTCTTTTTT-ATATCTGCCTCATTAGGTATCCAAGGATAA
GCGGTGCTTGAAGTTCGCCAAGAAACGTCTCGGGGCCCACACCCGCGGCAAGAGAAAGCG
GGAAGAGATGCAGGCTGTGCTCCAGGCGCAACGCAAAGCCGCTACCAAGCAGTGATCCCC
GCGACTTTTTACTAATTCACACTTCATCTTAGGAGCGTGGGTGCCCATTTGATAAAAACT
GTTTCAATGACCCGTTAAATTGTTTTCAATCGCTTCAGTAAGGTTG
> L36F1-B4
GGCTCCCAAATACGCTATGGCTATTGGTCGCGTCAGGGATAAGGGCTTTCGCACCACCAA
AAACAAGGTTTGAGTTTACCCCAGGGATGGCATTTTGGCAGACCGGTTTGAAAAAAA-GT
CAATGTTAGCTGGCCGGCCGGCTGAAATCAAATTATTCCTTAATTTATGATCAATACACA
TCGGTTTGTGATAAATAAAAATAATAATTAGTTATTTAATGAAATA-------GTTTGTA
TGGTAAGTATTTAATAAATGGATGAAACCTTTGATACCTAATTTGACCAAGTTTCCAGCT
CATCAATATCATTTGCTTACTGATCCTTAGATGAATCCCTCATTTAAACGTCGACCAGCT
TCATAATGATTACAAAAGATTTGAT-TAAGACCAAATAAATGATTTA-------------
----ACGCAATTTTATAACCGTCCCTTCAGCTTCGTTGAATTAGATCACATCAGTCCTGT
TGAATTTAACAGAGCGGATAGGACCG-TTAACTAACTGATTTGAAGGGATGTTCAAATAA
CTATACTGCGTGGAAGTCCAATAACCTGTTCGTAATTCCGGTCTGGCTAAAGTCGATCTC
GTTGATCTCATCGTCACGATTT--------------------------------------
-------------------------------------------------GGATTTTTCCG
ATAAATTTCAAATTGCACTGGTGCTATTTTT-ACTTCGTCTTCAGGCTCCGGTGAAACCA
TCGAGGAGAAAGGGCGTCCAACACAAGCATGTCCGATTCGTTCGGGATACGGTTAGAGAA
ATCGCCGGTTTCGCTCCCTACGAAAAGCGATGCCTCGAGTTGCTCAAGGTAAGAACACGC
ACTGGCAAATGAGTTTTTTT----AGTTTAACGTGCAGCTGGAAAGCTGTAATTATAATA
ATAATGATGATAATAATAAT---ATTTAATCTTAAAAGTATGTTAAGTCGACATAAGTTT
CCGAAAGGGAAGTTCAGGATACTACATATCAAAACGGCCGTCACTTTTTGCGTTATCAAG
GATCCTGTTCGATGCACATTTAATTTTTTTAATCTAAGTGGTGCTGTTATACGTGATCAC
GACAAAATGTATTGCTAGCTTTCTTTTTTTATATCTGTCTCATTAGGTATCCAAGGATAA
GCGGTGCTTGAAGTTCGCCAAGAAACGTCTCGGGGCCCACATCCGCGGCAAGAGAAAGCG
GGAAGAGATGCAGGCCGTGCTCCAGGCGCAACGCAAAGCCGCTACCAAGCAGTGATCCCC
GCGACTTTTTACTAATTCACACTTCATCTTAGGAGCGTGGGTGCCCATTTGATTAAAACT
GTTTCAATGACCCGTTAAATTGTTTTCAATCGCTTCAGTAAGGTTG
> L36F1-H4
GGCTCCCAAATACGCTATGGCTATTGGTCGCGTCAGGGATAAGGGCTTTCGCACCACCAA
AAACAAGGTTTGTATTTACCCCAGGGATGGCATTTTGGCCGGCCTGTTTGAAAAAAAAGT
CAATGTTAGCTGGATGACCGGCTGAAATAAAATTATTCCTTATTTTATGATCAATGCACA
TCGGTTTGTGATAAATAAGAATAATAATTAGTTCTTTAATGAAATA-------GTTTGTA
TGGTAAGTATTTAATAAATGGATGAAACCTTTGACACCTAATTTGACCAAGTTTCCAGCT
CATCAATATCATTTGCTTACTGACCCTTAGATGAATCCCTCATTTAAACCTCGACCAGCT
TCATAATATTTGCGAAAGATTTGTT-TAAGACCAAATAAATGATTTATCGAGAGCTTGGA
TTTAACGTAATTTTATAACCGTCCCTTCAGCTTCGTTAAATTAGATCACATCAGTACTGT
TGGATTTAACACAGCGGATAGGACCGGTTAACAAACTGATTGGAAGGGATGTTCAAATAA
CTATGCTGCATGGAAGTCCAATAACCTGTTCGTAATTCCGGTCTGGCTAAATTCGATCGC
GTTGATCTCATTGTCACGATTTCAGGGTGCGATCTCGCGGAGCTTTTTATAAGCTACCTC
GATCGAAATCACATTATTTAGCCCCACGAGATCGGTCGCTGCAAGATTTGGATTTTTCCG
ATAAATGTCTG-----------------TTT-ACTTCGTCTTCAGGCTACGGTGAAACCT
TCGAGGAGAAAGGGCGTCCAACACAAGCATGTCCGATTCGTTCGGGATACGGTTAGAGAA
ATCGCCGGTTTCGCCCCCTACGAAAAGCGATGCCTCGAGTTGCTCAAGGTACGAAAACGC
ACTGGCCAATGAGTTTTTTT-A--AGTTTAACGTGCTGCTGGAAAGCTGTGATTATGATA
ACAATGATGATAATAATATT--TATTTAATC----AAGTATCATAAGTCGACATAAGTTT
CCAGAAGGGCAGTTCAGGATACTAAAGATCAAAACGGCCGCCACTTTTCTCGTTATCAAG
GATCCTGTTCGATGAATGTTTTATTTCTTTAATTTAAGTGGTGCTGATATACGTGATCAC
GACACAATGTATTGCTAGCTTTCTTTTTTTATATCTGTCTCATTAGGTATCCAAGGATAA
GCGGTGCTTGAAGTTCGCCAAGAAACGTCTCGGGGCCCACATCCGCGGCAAGAGAAAGCG
GGAAGAGATGCAGGCCGTGCTCCAGGCGCAACGCAAAGCCGCTACCAAGCAGTGATCCCC
GCGACTTTTTACCAATTCACACTTCATCTTAGGAGCGTGGGTGCCCATTTGATTAAAACT
GTTTCAATGACCCGTTAAATTGTTTTCAATCGCTTCAGTAAGGTTG
> L36F1-B5-2
GGCTCCCAAATACGCTATGGCTATTGGTCGCGTCAGGGATAAGGGCTTTCGCACCACCAA
AAACAAGGTTTGTGTTTACCCAAGGGATGGCATTTTGGCTGGCCGGTTTGAAAAAAA-GT
CAATGTTAGCCGGCCGGCCGGCTGAAATCAAATTATTCCTTAATTTATGATCAATACACG
TCGGTTTGTGATAAATAAAAA-AATAATTGGTTATTTAATGAAATA-------GTTTGTA
TGGTAAGTATTTAATAAATGGATGAAACCTTTGATACCTAATTTGACCAAGTTTCCAGCT
CATCAATATCATTTGCTTACTGATCCTTGGATGAATCCCTCATTTAAACGTCGACCAGTT
TCATAATGATTACAAAAGATTTGTTGTAAGACCAAATAAATGATTTA-------------
----ACGCAATTTTATAACCGTCCCTTCAGCTTCGTTGAATTAGATCACATCAGTCCTGT
TGAATTTAACAGAGCGGATAGGACCG-TTAACTAACTGATTTGAAGGGATGTTCAAATAA
CTATACTGCGTGGAAGTCCAATAACCTGTTCGTAATTCCGGTCTGGCTAAAGTCGATCTC
GTTGATCTCATCGTCACGATTT--------------------------------------
-------------------------------------------------GGATTTTTCCG
ATAAATTTCAAATTGCACTGGTGCTATTTTT-ACTTCGTCTTCAGGCTCCGGTGAAACCA
TCGAGGAGAAAGGGCGTCCAACACAAGCATGTCCGATTCGTTCGGGATACGGTTAGAGAA
ATCGCCGGTTTCGCTCTCTACGAAAAGCGATGTCTCGAGTTGCTCAAGGTAAGAACACGC
ACTGGCCAATGAGTTTTTTT----AGTTTAGCGTGCAGCTGGAAAGCTGTAATTATAATA
ATAATGATGATAATAATAAT---ATTTAATCTTAAAAGTATCTTAAGTCGACATAAGTTT
CCGAAAGGGAAGTTCAGGATACTACATATCAAAACGGCCGCCACTTTTCTCGTTATCAAG
GATCCTGTTCGATGCACATTTTATTTTGTTAATCTAAGTGGTGCTGTTATACGTGATCAC
GACAAAATGTATTGCTAGCTTTCTTTTTT-ATATCTGTCTCATTAGGTATCCAAGGATAA
GCGGTGCTTAAAGTTCGCCAAGAAACGTCTCGGGGCCCACATCCGCGGCAAGAGAAAGCG
GGAAGAGATGCAGGCCGTGCTCCAGGCGCAACGCAAAGCCGCTACCAAGCAGTGATCCCC
GCGACTTTTTACTAATTCACACTTCATCTTAGGAGCGTGGGTGCCCATTTGATTAAAACT
GTTTCAATGACCCGTTAAATCGTTTTCAATCGCTTCAGTAAGGTTG
> L36F1-B6
GGCTCCCAAATACGCTATGGCTATTGGTCGCGTCAGGGATAAAGGCTTTCGCACCACCAA
AAACAAGGTTTGTGTTTACCCCAGGGATGGCATTTTGGCCGGCCGGTTTGAAAAAAA-GT
TAATGTTAGCTGGCCGGCCGGCTGAAATCAAATTATTCCTTAATTTATGATCAATACACA
TCGGTTTGTGATAAATAAAAATAATAATTAGTTATTTAATGAAATA-------GTTTGTA
TGGTAAGTATTTAATAAATGGATGAAACCTTTGATACCTAATTTGACCAAGTTTCCCGCT
CATCAATATCATTTGCTTACTGATCCTTAGATAAATCCCTCATTTAAACGTCGACCAGCT
TCATAATGATTACAAAAGATTTGAT-TAAGACCAAATAAATGATTTA-------------
----ACGCAATTTTATAACCGTCCCTTCAGCTTCGTTGAATTAGATCACATCAGTCCTGT
TGAATTTAACAGAGCGGATAGGACCG-TTAACTAACTGATTTGAAGGGATGTTCAAATAA
CTATACTGCGTGGAAGTCCAATAACCTGTTCGTAATTCCGGCCTGACTAAAGTCGATCTC
GTTGATCTCATCGTCACGATTT--------------------------------------
-------------------------------------------------GGATTTTTCCG
ATGAATTTAAAATTGCACTGGTGCTATTTTT-ACTTCGTCTTCAGGCTACGGTGAAACCA
TCGAGGAGAAAGGGCGTCCAACACAAGCATGTCCGATTCGTTCGGGATACGGTTAGAGAA
ATCGCCGGTTTCGCTCCCTACGAAAAGCGATGCCTCGAGTTGCTCAAGGTAAGAACACGC
ACTGGCCAATGAGTTTTTTT----AGTTTAACGTGCAGCTGGAAAGCTGTAATTATAATA
ATAATGATGATAATAATAAT---ATTTAATCTTAAAAGTATGTTAAGTCGACATAAGTTT
CCGAAAGGGAAGTTCAGGATACTACATATCAAAACGACCGTCACTTTTTGCGTTATTAAG
GATCCTGTTCGATGCACATTTTATTTTGTTAATCTAAGTGGTGCTGATATACGTGATCAC
GACAAAATGTATTGCTAGCTTTCTTTTTTTATATCTGACTCATTAGGTATCCAAGGATAA
GCGATGCTTAAAGTTCGCCAAGAAACGTCTCGGGGCCCACATCCGCGGCAAGAGAAAGCG
GGAAGAGATGCAGGCCGTGCTCCAGGCGCAACGCAAAGCCGCTACCAAGCAGTGATCCTC
GCGACCTTTTACTAATTCACACTTTATCTTAGGAGCGTGAGTGCCCATTTGATTAAAACT
GTTTCAATGACCCGTTAAATCGTTTTCAATCGCTTCAGTAAGGTTG
> L36F1-H6
GGCTCCCAAATACGCTATGGCTATTGGTCGCGTCAGGGATAAAGGCTTTCGCACCACCAA
AAACAAGGTTTGTGTTTACCCCAGGGATGGCATTTTGGCCGGCCGGTTTGAAAAAAA-GT
TAATGTTAGCTGGCCGGCCGGCTGAAATCAAATTATTCCTTAATTTATGATCAATACACA
TCGGTTTGTGATAAATAAAAATAATAATTAGTTATTTAATGAAATA-------GTTTGTA
TGGTAAGTATTTAATAAATGGATGAAACCTTTGATACCTAATTTGACCAAGTTTCCCGCT
CATCAATATCATTTGCTTACTGATCCTTAGATAAATCCCTCATTTAAACGTCGACCAGCT
TCATAATGATTACAAAAGATTTGAT-TAAGACCAAATAAATGATTTA-------------
----ACGCAATTTTATAACCGTCCCTTCAGCTTCGTTGAATTAGATCACATCAGTCCTGT
TGAATTTAACAGAGCGGATAGGACCG-TTAACTAACTGATTTGAAGGGATGTTCAAATAA
CTATACTGCGTGGAAGTCCAATAACCTGTTCGTAATTCCGGTCTGACTAAAGTCGATCTC
GTTGATCTCATCGTCACGATTT--------------------------------------
-------------------------------------------------GGATTTTTCCG
ATGAATTTAAAATTGCACTGGTGCTATTTTT-ACTTCGTCTTCAGGCTACGGTGAAACCA
TCGAGGAGAAAGGGCGTCCAACACAAGCATGTCCGATTCGTTCGGGATACGGTTAGAGAA
ATCGCCGGTTTCGCTCTCTACGAAAAGCGATGCCTCGAGTTGCTCAAGGTAAGAACACGC
ACTGGCCAATGAGTTTTTTT----AGTTTAACGTGCATCTGGAAAGCTGTAATTATAATA
ATAATGATGATAATAATAAT---ATTTAATCTTAAAAGTATGTTAAGTCGACATAAGTTT
CCGAAAGGGAAGTTCAGGATACTACATATCAAAACGACCGTCACTTTTTGCGTTATTAAG
GATCCTGTTCGATGCACATTTTATTTTGTTAATCTAAGTGGTGCTGTTATACGTGATCAC
GACAAAATGTATTGCTAGCTTTCTTTTTTTATATCTGTCTCATTAGGTATCCAAGGATAA
GCGGTGCTTAAAGTTCGCCAAGAAACGTCTCGGGGCCCACATCCGCGGCAAGAGAAAGCG
GGAAGAGATGCAGGCCGTGCTCCAGGCGCAACGCAAAGCCGCTACCAAGCAGTGATCCTC
GCGACTTTTTACTAATTCACACTTTATCTTAGGAGCGTGGGTGCCCATTTGATTAAAACT
GTTTCAATGACCCGTTAAATCGTTTTCAATCGCTTCAGTAAGGTTG
> L36F1-B7
GGCTCCCAAATACGCTATGGCTATTGGTCGCGTCAGGGATAAGGGCTTTCGCACCACCAA
AAACAAGGTTTGAGTTTACCCCGGGGATGGCATTTTGGCCGACCAGTTTGAAAAAAA-GT
CAATGTTAGCTGGCTGGCCGGCTGAATTCAAATTATTCCATATTTTATGATCAATACACA
TCGTTTTGTGATAAAAAAAAA---AAATTGGTTCTTTAAGGAAATATCTTTAAGTTTTTA
TGGTAAGTATTTAATAAATGGATGAAACTTTTGTTACCTAATTAGACCAAGTTTCCAGCT
CATCAATATCATTTGCTTAATGATCCTTGGATGAATCCCTCATTTAAACTTCGACCAGCT
TCATAATATTTGCGAAAGATTTGTT-TAAGACCAAATAAATGATTTATCGAGAGCTTGGA
TTTAACGTAATTTTATAGCCGTCCCTTCAGCTTCGATAAATTAGATCACATCAGTACTGT
TGGATTTAACACAGCGGATAGGACCGGTTAACAAACTGATTGGAAGGGATGTTCAAATAA
CTGAGCTGCATGGACAT--------------GTATTTTCGGTCTGGCTAAAGTTGATCTC
---------ATCGTCACGATTT--------------------------------------
-------------------------------------------------GGATTCTTCCG
ATAAATTTCAAATTGCACTGGTGCTATTTTT-ACTTCGTCTTCAGGCTCCGGTGAAACCT
TCGAGGAGAAAGGGCGTCCAACACAAGCATGTCCGATTCGTTCGAGATACGGTTAGAGAA
ATCGCCGGTTTCGCTCCCTACGAAAAGCGATGCCTCGAGTTGCTCAAGGTAAGAACACGC
ACTGGCCAATGAGTTTTTTT----AGTTTAACGTGCAGCTGGAAAGCTGTAATTATAATA
ATAATGATGATGATAATAATAATATTTAATCTTAAAAGTATCTTAAGTCGACATAAGTTT
CCGAAAGGGAAGTTCAGGATACTACATATCAAAACGGCCGTCACTTTTTGCGTTATTAAG
GATCCTGTTCGATGCACATTTTATTTTGTTAATCTAAGTGGTGCTGTTATACGTGATCAC
GACAAAATGTATTGCTAGCTTTCTATTTT-ATATCTGTCTCATTAGGTATCCAAGGATAA
GCGGTGCTTGAAGTTCGCCAAGAAACGTCTCGGGGCCCACATCCGCGGCAAGAGAAAGCG
GGAAGAGATGCAGGCCGTGCTCCAGGCGCAACGCAAAGCCGCTACCAAGCAGTGATCCCC
GCGACTTTTTACTTATTCACACTTCATCTTAGGAGCGTGGGTGCCCATTTGATTAAAACT
GTTTCAATGACCCGTTAAATCGTTTTCAATCGCTTCAGTAAGGTTG
> L36F1-H7
GGCTCCCAAATACGCTATGGCTATTGGTCGCGTCAGGGATAAGGGCTTTCGCACCACCAA
AAACAAGGTTTGAGTTTACCCCAGGGATGGCATTTTGGCCGACCAGTTTGAAAAAAA-GT
CAATGTTAGCTGGCTGGCCGGCTGAATTCAAATTATTCCATATTTTATGATCAATACACA
TCGTTTTGTGATAAAAAAAAA-----ATTGGTTCTTTAAGGAAATATCTTTAAGTTTTTA
TGGTAAGTATTTAATAAATGGATGAAACTTTTGTTACCTAATTAGACCAAGTTTCCAGCT
CATCAATATCATTTGCTTAATGATCCTTGGATGAATCCCTCATTTAAACTTCGACCAGCT
TCATAATATTTGCGAAAGATTTGTT-TAAGACCAAATAAATGATTTATCGAGAGCTTGGA
TTTAACGTAATTTTATAGCCGTCCCTTCAGCTTCGATAAATTAGATCACATCAGTACTGT
TGGATTTAACACAGCGGATAGGACCGGTTAACAAACTGATTGGAAGGGATGTTCAAATAA
CTGAGCTGCATGGACAT--------------GTATTTTCGGTCTGGCTAAAGTTGATCTC
---------ATCGTCACGATTT--------------------------------------
-------------------------------------------------GGATTCTTCCG
ATAAATTTCAAATTGCACTGGTGCTATTTTT-ACTTCGTCTTCAGGCTCCGGTGAAACCT
TCGAGGAGAAAGGGCGTCCAACACAAGCATGTCCGATTCGTTCGAGATACGGTTAGAGAA
ATCGCCGGTTTCGCTCCCTACGAAAAGCGATGCCTCGAGTTGCTCAAGGTAAGAACACGC
ACTGGCCAATGAGTTTTTTT----AGTTTAACGTGCAGCTGGAAAGCTGTAATTATAATA
ATAATGATGATGATAATAATAATATTTAATCTTAAAAGTATCTTAAGTCGACATAAGTTT
CCGAAAGGGAAGTTCAGGATACTACATATCAAAACGGCCGTCACTTTTTGCGTTATTAAG
GATCCTGTTCGATGCACATTTTATTTTGTTAATCTAAGTGGTGCTGTTATACGTGATCAC
GACAAAATGTATTGCTAGCTTTCTATTTT-ATATCTGTCTCATTAGGTACCCAAGGATAA
GCGGTGCTTGAAGTTCGCCGAGAAACGTCTCGGGGCCCACATCCGCGGCAAGAGAAAGCG
GGAAGAGATGCAGGCCGTGCTCCAGGCGCAACGCAAAGCCGCTACCAAGCAGTGATCCCC
GCGACTTTTTACTTATTCACACTTCATCTTAGGAGCGTGGGTGCCCATTTGATTAAAACT
GTTTCAATGACCCGTTAAATCGTTTTCAATCGCTTCAGTAAGGTTG
> L36F1-B8-1
GGCTCCCAAATACGCTATGGCTATTGGTCGCGTCAGGGATAAGGGCTTTCGCACCACCAA
AAACAAGGTTTGTATTTACCCCAGGGATGGCATTTTGGCCGGCCTGTTTGAAAAAAAAGT
CAATGTTAGCTGGATGACCGGCTGAAATAAAATTATTCCTTATTTTATGATCAATGCACA
TCGGTTTGTGATAAATAAGAATAATAATTAGTTCTTTAATGAAATA-------GTTTGTA
TGGTAAGTATTTAATAAATGGATGAAACTTTTGTTACCTAATTAGACCAAGTTTACAGCT
CATCAATATCATTTGCTTAATGATCCTTAGATGAATCCCTCATTTAAACTTCGACCAGCT
TCATAATATTTGCGAAAGACTTGTT-TAAGACCAAATAAATGATTTATCGAGAGCTTGGA
TTTAACGTAATTTTATAACCGTCCCTTCAGCTTCGTTAAATTAGATCACATCAGTACTGT
TGGATTTAACACAGCGGATAGGACCGGTTAACAAACTGATTGGAAGGGATGTTCAAATAA
CTATGCTGCATGGAAGTCCAATAACCTGTTCGTAATTCCGGTCTGGCTAAATTCGATCGC
GTTGATCTCATTGTCACGATTTCAGGGTGCGATCTCGCGGAGCTTTTTATAAGCTACCTC
GATCGAAATCACATTATTTAGCCCCACGAGATCGGTCGCTGCAAGATTTGGATTTTTCCG
ATAAATGTCTG-----------------TTT-ACTTCGTCTTCAGGCTACGGTGAAACCT
TCGAGGAGAAAGGGCGTCCAACACAAGCATGTCCGATTCGTTCGGGATACGGTTAGAGAA
ATCGCCGGTTTCGCCCCCTACGAAAAGCGATGCCTCGAGTTGCCCAAGGTACGAAAACGC
ACTGGCCAATGAGTTTTTTTT---AGTTTAACGTGCTGCTGGAAAGCTGTGATTATGATA
ACAATGATGATAATAATATT--TATTTAATC----AAGTATCATAAGTCGACATAAGTTT
CCGGAAGGGCAGTTCAGGATACTAAAGATCAAAACGGCCGCCACTTTTCTCGTTATCAAG
GATCCTGTTCGATGAATGTTTTATTTCTTTAATTTAAGTGGTGCTGATATACGTGATCAC
GACACAATGTATTGCTAGCTTTCTTTTTT-ATATCTGCCTCATTAGGTATCCAAGGATAA
GCGGTGCTTGGAGTTCGCCAAGAAACGTCTCGGGGCCCACATCCGCGGCAAGAGAAGGCG
GGAAGAGATGCAGGCCGTGCTCCAGGCGCAACGCAAAGCCGCTACCAAGCAGTGATCCTC
GCGACTTTTTACTAATTCACACTTCATCTTAGGAGCGTGGGTGCCCATTTGATTAAAACT
GTTTCAATGACCCGTTAAATCGTTTTCAATCGCTTCAGTAAGGTTG
> L36F1-B8-2
GGCTCCCAAATACGCTATGGCTATTGGTCGCGTCAGGGATAAGGGCTTTCGCACCACCAA
AAACAAGGTTTGTATTTACCCCAGGGATGGCATTTTGGCCGGCCTGTTTGAAAAAAAAGT
CAATGTTAGCTGGATGACCGGCTGAAATAAAATTATTCCTTATTTTATGATCAATGCACA
TCGGTTTGTGATAAATAAGAATAATAATTAGTTCTTTAATGAAATA-------GTTTGTA
TGGTAAGTATTTAATAAATGGATGAAACTTTTGTTACCTAATTAGACCAAGTTTACAGCT
CATCAATATCATTTGCTTAATGATCCTTAGATGAATCCCTCATTTAAACTTCGACCAGCT
TCATAATATTTGCGAAACATTTGTT-TAAGACCAAATAAATGATTTATCGAGAGCTTGGA
TTTAACGTAATTTTATAACCGTCCCTTCAGCTTCGTTAAATTAGATCACATCAGTACTGT
TGGATTTAACACAGCGGATAGGACCGGTTAACAAACTGATTGGAAGGGATGTTCAAATAA
CTATGCTGCATGGAAGTCCAATAACCTGTTCGTAATTCCGGTCTGGCTAAATTCGATCGC
GTTGATCTCATTGTCACGATTTCAGGGTGCGATTTCGCGGAGCTTTTTATAAGCTACCTC
GATCGAAATCACATTATTTAGCCCCACGAGATCGGTCGCTGCAAGATTTGGATTTTTCCG
ATAAATGTCTG-----------------TTT-ACTTCGTCTTCAGGCTACGGTGAAACCT
TCGAGGAGAAAGGGCGTCCAACACAAGCATGTCCGATTCGTTCGGGATACGGTTAGAGAA
ATCGCCGGTTTCGCCCCCTACGAAAAGCGATGCCTCGAGTTGCTCAAGGTACGAAAACGC
ACTGGCCAATGAGTTTTTTTT---AGTTTAACGTGCTGCTGGAAAGCTGTGATTATGATA
ACAATGATGATAATAATATT--TATTTAATC----AAGTATCATAAGTCGACATAAGTTT
CCGGAAGGGCAGTTCAGGATACTAAAGATCAAAACGGCCGCCACTTTTCTCGTTATCAAG
GGTCCTGTTCGATGAATGTTTTATTTCTTTAATTTAAGTGGTGCTGATATACGTGATCAC
GACACAATGTATTGCTAGCTTTCTTTTTT-ATATCTGCCTCATTAGGTATCCAAGGATAA
GCGGTGCTTGAAGTTCGCCAAGAAACGTCTCGGGGCCCACATCCGCGGCAAGAGAAAGCG
GGAAGAGATGCAGGCCGTGCTCCAGGCGCAACGCAAAGCCGCTACCAAGCAGTGATCCTC
GCGACTTTTTACTAATTCACACTTCATCTTAGGAGCGTGGGTGCCTATTTGATTAAAACT
GTTTCAATGACCCGTTAAATCGTTTTCAATCGCTTCAGTAAGGTTG
> L36F1-H8
GGCTCCCAAATACGCTATGGCTATTGGTCGCGTCAGGGATAAGGGCTTTCGCACCACCAA
AAACAAGGTTTGTATTTACCCCAGGGATGGCATTTTGGCCGGCCTGTTTGAAAAAAAAGT
CAATGTTAGCTGGATGACCGGCTGAAATAAAATTATTCCTTATTTTATGATCAATGCACA
TCGGTTTGTGATAAATAAGAATAATAATTAGTTCTTTAATGAAATA-------GTTTGTA
TGGTAAGTATTTAATAAATGGATGAAACTTTTGTTACCTAATTAGACCAAGTTTACAGCT
CATCAATATCATTTGCTTAATGATCCTTAGATGAATCCCTCATTTAAACTTCGACCAGCT
TCATAATATTTGCGAAAGATTTGTT-TAAGACCAAATAAATGATTTATCGAGAGCTTGGA
TTTAACGTAATTTTATAACCGTCCCTTCAGCTTCGTTAAATTAGATCACATCAGTACTGT
TGGATTTAACACAGCGGATAGGACCGGTTAACAAACTGATTGGAAGGGATGTTCAAATAA
CTATGCTGCATGGAAGTCCAATAACCTGTTCGTAATTCCGGTCTGGCTAAATTCGATCGC
GTTGATCTCATTGTCACGATTTCAGGGTGCGATCTCGCGGAGCTTTTTATAAGCTACCTC
GATCGAAATCACATTATTTAGCCCCACGAGATCGGTCGCTGCAAGATTTGGATTTTTCCG
ATAAATGTCTG-----------------TTT-ACTTCGTCTTCAGGCTACGGTGAAACCT
TCGAGGAGAAAGGGCGTCCAACACAAGCATGTCCGATTCGTTCGGGATACGGTTAGAGAA
ATCGCCGGTTTCGCCCCCTACGAAAAGCGATACCTCGAGTTGCTCAAGGTACGAAAACGC
ACTGGCCAATGAGTTTTTTTT---AGTTTAACGTGCTGCTGGAAAGCTGTGATTATGATA
ACAATGATGATAATAATATT--TATTTAATC----AAGTATCATAAGTCGACATAAGTTT
CCGGAAGGGCAGTTCAGGATACTAAAGATCAAAACGGCCGCCACTTTTCTCGTTATCAAG
GATCCTGTTCGATGAATGTTTTATTTCTTTAATTTAAGTGGTGCTGATATACGTGATCAC
GACACAATGTATTGCTAGCTTTCTTTTTT-ATATCTGCCTCATTAGGTATCCAAGGATAA
GCGGTGCTTGAAGTTCGCCAAGAAACGTCTCGGGGCCCACATCCGCGGCAAGAGAAAGCG
GGAAGAGATGCAGGCCGTGCTCCAGGCGCAACGCAAAGCCGCTACCAAGCAGTGATCCTC
GCGACTTTTTACTAATTCACACTTCATCTTAGGAGCGTGGGTGCCCATTTGATTAAAACT
GTTTCAATGACCCGTTAAATCGTTTTCAATCGCTTCAGTAAGGTTG
> L36F1-B9
GGCTCCCAAATACGCTATGGCTATTGGTCGCGTCAGGGATAAGGGCTTTCGCACCACCAA
AAACAAGGTTTGAGTTTACCCCAGGGATGGCATTTTGGCCGGCCGGTTTGAAAAAA--GT
CA--GTTAGCTGGCTGGCCGGCTGAATTCAAATTATTCCATATTTTATGATCAATACACA
TCGTATTGTGATAACAAAAAA-AATAATTGGTTCTTTAAGGAAATATCTTTAAGTTTGTA
TGGTAAGTATTTAATAAATGGATGAAACTTTTGTTACCTAATTAGACCAAGTTTCCAGCT
CATCAATATCATTTGCTTAATGATCCTTGGATGAATCCCTCATTTAAACTTCGACCAGCT
TCATAATATTTGCCAAAGATTTGTT-TAAGACCAAATAAATGATTTATCGAGAGCTTGGA
TTTAACGTAATTTTATAGCCGTCCCTTCAGCTTCGATAAATTGGATCACATCAGTACTGT
TGGATTTAACACAGCGGATAGTACTGGTTAACAAACTGATTTGAAGGGATGTTCAAATAA
CTGAGCTGCATGGACGT--------------GCATTTCCGGTCTGGCTAAAGTTGATCTC
---------ATCGTCACGATTT--------------------------------------
-------------------------------------------------GGATTTTTCCG
ATAAATTTCAAATTGCACTGGTGCTATTTTT-ACTTCGTCTTCAGGCTCCGGTGAAACCT
TCGAGGAGAAAGGGCGTCCAACACAAGCATGTCCGATTCGTTCGGGATACGGTTAGAGAA
ATCGCCGGTTTCGCTCCCTACGAAAAGCGATGCCTCGAGTTGCTCAAGGTAAGAACACGC
ACTGGCCAATGAGTTTTTTT----AGTTTAACGTGCAGCTGGAAAGCTGTAATTATAATA
ATAATGATGATAATAATAAT---ATTTAATCTTAAAAGTATCTTAAGTCGACATAAGTTT
CCGAAAGGGAAGTTCAGGATACTACATATCGAAACGGCCGTCACTTTTTGCGTTATTAAG
GAGCCTGTTCGATGCACGTTTTATTTTGTTAATCTAAGTGGTGCTGTTATACGTGATCAC
GACAAAATGTATTGCTAGCTTTCTTTTTT-ATATCTGTCTCATTAGGTATCCAAGGATAA
GCGGTGCTTAAAGTTCGCCAAGAAACGTCTCGGGGCCCACATCCGCGGCAAGAGAAAGCG
GGAAGAGATGCAGGCCGTGCTCCAGGCGCAACGCAAAGCCGCTACCAAGCAGTGATCCCC
GCGACTTTTTACTAATTCACACTTCATCTTAGGAGCGTGGGTGCCCATTTGATTAAAACT
GTTTCAATGACCCGTTAAATCGTTTTCAATCGCTTCAGTAAGGTTG
> L36F1-H9
GGCTCCCAAATACGCTATGGCTATTGGTCGCGTCAGGGATAAGGGCTTTCGCACCACCAA
AAACAAGGTTTGAGTTTACCCCAGGGATGGCATTTTGGCCGGCCGGTTTGAAAAAAA-GT
CAATGTTAGCTGGCTGGCCGGCTGAATTCAAATTATTCCATATTTTATGATCAATACACA
TCGTTTTGTGATAAAAAAAAA---TAATTGGTTCTTTAAGGAAATATCTTTAAGTTTGTA
TGGTAAGTATTTAATAAATGGATGAAACTTTGGTTACCTAATTAGACCAAGTTTCCAGCT
CATCAATATCATTTGCTTGATGATCCTTGGATGAATCCCTCATTTAAACTTCGACCAGCT
TCATAATATTTGCGAAAGATTTGTT-TAAGACCAAATAAATGATTTATCGAGAGCTTGGA
TTTAACGTAATTTTATAGCCGTCCATTCAGCTTCGATAAATTAGATCACATCAGTACTGT
TGGATTTAACACAGCGGATAGGACCGGTTAACAAACTGATTGGAAGGGATGTTCAAATAA
CTGAGCTACATGGACAT--------------GTATTTCCGGTCTGGCTAAAGTTAATCTC
---------ATCGTCACGATTT--------------------------------------
-------------------------------------------------GGATTTGTTCG
ATAAATTTCAAATTGCACTGGTGCTATTTTT-ACTTCGTCTTCAGGCTCCGGTGAAACCT
TCGAGGAGAAAGGGCGTCCAACACAAGCATGTCCGATTCGTTCGAGATACGGTTAGAGAA
ATCGCCGGTTTCGCTCCCTACGAAAAGCGATGCCTCGAGTTGCTCAAGGTAAGAACACGC
ACTGGCCAATGAGTTTTTTT----AGTTTAACGTGCAGCTGGAAAGCTGTAATTATAATA
ATAATGATGATAATAATAAT---ATTTAATCTTAAAAGTATCTTAAGTCGACATAAGTTT
CCGAAAGGGAAGTTCAGGATACTACATATCAAAACGGCCGTCACTTTTTGCGTTATTAAG
GATCCTGTTCGATGCACATTTTATTTTGTTAATCTAAGTGGTGCTGTTATACGTGATCAC
GACAAAATGTATTGCTAGCTTTCTTTTTT-ATATCTGTCTCATTAGGTATCCAAGGATAA
GCGGTGCTTAAAGTTCGCCAAGAAACGTCTCGGGGCCCACATCCGCGGCAAGAGAAAGCG
GGAAGAGATGCAGGCCGTGCTCCAGGCGCAACGCAAAGCCGCTACCAAGCAGTGATCCCC
GCGACTTTTTACTAATTCACACTTCATCTTAGGAGCGTGGGTGCCCATTTGATTAAAACT
GTTTCAATGATCCGTTAAATCGTTTTCAATCGCTTCAGTAAGGTTG
> L36F1_Coding
GGCTCCCAAATACGCTATGGCTATTGGTCGCGTCAGGGATAAGGGCTTTCGCACCACCAA
AAACAAG-----------------------------------------------------
------------------------------------------------------------
------------------------------------------------------------
------------------------------------------------------------
------------------------------------------------------------
------------------------------------------------------------
------------------------------------------------------------
------------------------------------------------------------
------------------------------------------------------------
------------------------------------------------------------
------------------------------------------------------------
---------------------------------------------GCTACGGTGAAACCT
TCGAGGAGAAAGGGCGTCCAACACAAGCATGTCCGATTCGTTCGGGATACGGTTAGAGAA
ATCGCCGGTTTCGCCCCCTACGAAAAGCGATGCCTCGAGTTGCTCAAG------------
------------------------------------------------------------
------------------------------------------------------------
------------------------------------------------------------
------------------------------------------------------------
----------------------------------------------GTATCCAAGGATAA
GCGGTGCTTGAAGTTCGCCAAGAAACGTCTCGGGGCCCACATCCGCGGCAAGAGAAAGCG
GGAAGAGATGCAGGCCGTGCTCCAGGCGCAACGCAAAGCCGCTACCAAGCAGTGATCCTC
GCGACTTTTTACTAATTCACACTTCATCTTAGGAGCGTGGGTGCCCATTTGA--------
----------------------------------------------
