# Supplementary material for: Chætognath transcriptome reveals ancestral and unique features among bilaterians
Source: Genome Biol. 2008 Jun 4;9(6):R94. doi: 10.1186/gb-2008-9-6-r94 (PMC2481426; doi:10.1186/gb-2008-9-6-r94)
Supplement: Additional data file 12 — Sequences were amplified from the body (B) or head (H) of individuals as indicated in the sequence name. [file gb-2008-9-6-r94-S12.fast]

> L36F2_Primers
TGGCTCCCAAATACGCTATGGC--------------------------------------
------------------------------------------------------------
------------------------------------------------------------
------------------------------------------------------------
------------------------------------------------------------
------------------------------------------------------------
------------------------------------------------------------
------------------------------------------------------------
------------------------------------------------------------
------------------------------------------------------------
------------------------------------------------------------
------------------------------------------------------------
------------------------------------------------------------
------------------------------------------------------------
------------------------------------------------------------
------------------------------------------------------------
------------------------------------------------------------
------------------------------------------------------------
------------------------------------------------------------
------------------------------------------------------------
------------------------------------------------------------
------------------------------------------------------------
------------------------------------------------------------
------------------------------------------------------------
-------------------------TTTTGTCTCTTCCAGTTCCTTCG
> L36F2-B2
TGGCTCCCAAATACGCTATGGCGATTGGACGGGTCCGGGACAAGGGATTCCGGACGACGA
AACACGAAGCACCCGTCAAGCCCTCCCGGCGAAAGGGTGTCCAACACAAGGTTAATCGCG
GAATAATATTTCCCGTCAATAGTCATCTTGATGGATTTCACCAAAAGTTTCCACTTTTTT
AAATTTTATTTCATATTACCCTTAATCCTAACAAATTTTCCAGTCCCCTCCCTTTACATC
TTTTTGGGG-TATTAATTTATGACTTCCATTTTGGAATGATGAGCA--------TTATCT
GAAAAAATAAATGGACAAGAAAGTTTTAACCCATATTGTTTTAGATATTCTCTTTAATAC
TAGAACTGTGACTTCCCTCTCCCTTAACTTTCTTTTTTTT-ATTTTATGTCAAACGTCAT
TAAACAAATAAAAAGAAAGTTTGTTTGAGTTAAATTATTAAGGCAAATAGTTTTGCACTT
TTCATTTTAGATGTAAATCTATACAAATTCGTGAAGGTGCTTGCGCATTAAAAATGTGTG
GTAACTTGGATGCAGTTTCTTTTTACCACCTAAGCAAAAAAA-CACCAGAACATTGATTG
CTGGGTACTAACTAATTTATCAAAGAAAAATGAAAAACCTGGATAGGAGAGAATTCCACC
ATTAAACCTGTATTCGCAAGCAGATTATTTTTCTATAAAGATTTCT--AAAAAAAAGTTT
CGTAGACTTTGTTTGGAAATTTT-TTATTATGATTTGGAAGTTTTGGTGCAGCGCATTAC
TTTCAATTTCAAACCTTTTATTTGGTCGGCGCCAAAATTGCTTGTGGTACAGTAATCCCA
AAGCAACTCCTCTTTTAAACTCTTCTTTTAACGATCTTACTAGGAGGAAACGGCTAAAGA
AGGTCTTGAATAGAATCTTGTGATGGAATGACTTAGTAACTGGCGATATATCGGGAGCCA
ATTCTAGTGCATTTTACCTGTCATGTTCATGGTAAGGGATTTTTTCAGTTATTAATGCCG
AGTCATTAGTGCTGACCATATTTTTTTT---CTCACGCAGCACGTCAAGTTTGTAAGAGA
ATTAGTGAGGGAAATCGGAGGATTCGCTCCTTACGAGAAGCGATGCTTGGAGTTGTTGAA
GGTAAGTTTTTGGGTTTTGTGGTCTTTTTTT--GTTTTTCTCTCGATTTTTT-ACATTTT
TTATATTAATATTTTCTCCATTTCGCGGTCATTTTTTCCTCCACCAGGTTTCAAAGGACA
AGCGCTGTCTCAAATTTGCCAAGAAGCGTCTCGGAGCTCACATCCGTGGAAAGCGGAAGC
GCGAGGAGATGCAATCCGTGCTCCAAGCGCAGAGGAAGGCCGCCAACAAGTAGACTCCCG
CCTCTGTCGTTCGTTTCGTTAACCGTCGGGATATCCGTCTCTTTCCGTCGTCGAACCGTT
TTTTTT-GTGAAGCTGACGTTGAGCTTTTGTCTCTTCCAGTTCCTTCG
> L36F2-H2
TGGCTCCCAAATACGCTATGGCGATCGGACGGGTCCGGGACAAGGGATTCCGGACGACGA
AACACGAAGCACCCGTCAAGCCCTCCCGGCGAAAGGGTGTCCAACACAAGGTTAATCGCG
GAATAATAGTTCCCGTCAATAGTCATTTTGATGGATTTCAACAAAAGTTTCTACTTTTTT
AAATTTAATTTCATATTACCCTTAATCCTAACAAATTTTCCACTCCCCTCCCTTTACATC
TTTTTGGGG-TATTTATTTATGACTTCCATTTTGGAATGATGAGCA--------TTATCT
GAAAAAATAAATGGACAAGAAAGTTTTAACCCATATTGTTTTAGATATTCTCTTTAATAC
TAGAACTGTGACTTCCCTCTCCCTTAACTTTCTTTTTTTT-ATTTTATGTCTAACGTCAT
TAAACAAATAAAAAGAAAGTTTGTTTGAGTTAAATTATTAAGGCAAATAGTTTTGCACTT
TTCATTTTAGATGTAAATCTATACAAATTCGTGAAGGTGCTTGCGCATTAAAAATGTGTG
GTAACTTGGATGCAGTTTCTTTT-ACCACCTAAGCAAAAAAA-CACCAGAACATTGATTG
CTGGGTACTAACTAATTTTTCAAAGAAAAATGAAAAACCTGGATAGGAGAGAATTCCACC
ATTAAACCTGTATTCGCAAGCAGACTATTTTTCTATAAAGATTT--AAAAAAAAAAGTTT
CGTAGACTTTGTTTGGAAATTTT-TTATTATGATTCGGAAATTTTGGTGCAGCGCATTAC
TTTCAATTTCAAACCTTTTATTTGGTCGGCGCCAAAATTGCTTGTGGTACAGTAATCCCG
AAGCAACTCCTCTTTTAAACTCTTCTTTTAACGATCTTACTAGAAGGAAACGGCTAAAGA
AGGTCTTGAATAGAATCTTGTGATGGAATGACTTAGTAACTGGCGATATATCGGGAGCCA
ATTTTAGTGCATTTTACCTGTCATGTTCATGGTAAGGGATTTTTTCAGTTATTAATGCTG
AGTCATCAGTGCTGACCATATTATTTTTTT-CTCACGCAGCACGTCAAGTTTGTAAGAGA
ATTAGTGAGGGAAATCGGAGGATTCGCTCCTTACGAGAAGCGATGCTTGGAGTTGTTGAA
GGTAAGTTTTTGGGTTTTGTGGTCTTTTTTTT--TTTCTCTCTCGATTTTTT-ACATTTT
TTATATACATATTTTCTCCATTTCGCGGTCATTTTTTCCTCCACCAGGTTTCAAAGGACA
AGCGCTGTCTCAAATTTGCCAAGAAGCGTCTCGGAGCTCACATCCGTGGAAAGCGGAAGC
GCGAGGAGATGCAATCCGTGCTCCAAGCGCAGAGGAAGGCCGCCAACAAGTAGACTCCCA
CCTCTGCCGTTCGTTTCGTTAACCGTCGGGATATCCGTCTCTTTCCGTCGTCGAACCGTT
TTTTT--GTGAAGCTGGCGTTGAGCTTTTGTCTCTTCCAGTTCCTTCG
> L36F2-B3
TGGCTCCCAAATACGCTATGGCGATCGGACGGGTCCGGGACAAGGGATTCCGGACGACGA
AACACGAAGCACCCGTCAAGCCCTCCCGGCGAAAGGGTGTCCAACACAAGGTTAATCGCG
GAATAATAGTTCCCGTCAATAGTCGTTTTGATGGATTTCAACAAAAGTTTCTACTTTTTT
AAATTTAATTTCATATTACCCTTAATCCTAACAAATTTTCCAGTCCCCTCCCTTTACACC
TTTTTGGGG-TATTAATTTATGACTTCCATTTTGGAATGATGAGCA--------TTATCT
GAAAAAATAAATGGACAAGAAAGTTTTAACCCATATTGTTGTAGATACCCTCTTTAATAC
TAGAGCTGTGACTTCCCTCTCCCTTAACTTTCTTTTTTTT-ATTTTATGTCAAACTTCCT
TAAACAAATAAAAAGAAAGTTTGTTTGAGTTAAATTATTAAGGCAAATGGCTTTGCACTT
TTCATTTTAGATGTAAATCTATACAAATTCGTGAAGGTGCTTGCGCATTAAAAATGTGTG
GTAAGTTGAATGCAGTTTCTTTCTACCACCTAAGCAAAAAAA-CACCAGAACATTGATTG
CTGGGTACTAACTAATTTATCAAAGAAAAATGAAAAACCTGGAGAGGAGAGAATTCCACC
ATTAAACCTGTATTCGCAAGCAGATTATTTTTCTATAAAGATTTCT---AAAAAAAGTTT
CGTAGACTTTGTTTGGAAATTTT-TTATTATGATTTGGAAATTTTGGTGCAGCGCATTAC
TTTCAATTTCAAAACTTTTATTTGGTCGGCGCCAAAATTGCTTGTGGTACAGTAATCCCA
AAGCAACTCCTCTTTTAAACTCTTCTTTTAACGATCTTACTAGGAGGAAACGGCTAAAGA
ACGTCTTGAATAGAATCTTGTGATGGAATGACTTAGTAACTGGCGATATAT------ATA
ATTTTAGTGCATTTTACCTGTCATGTTCATGGTAAGGGATTTTTTCAGTTATTAATGCTG
AGTCATCAGTGCTGACCATATTTTTTTTTT-CTGACGCAGCACGTCAAGTTCGTAAGAGA
ATTAGTGAGGGAAATCGGAGGATTCGCTCCTTACGAGAAGCGATGCTTGGAGTTGTTGAA
GGTAAGTTTTTGGGTTTTGTGGTCTTTTTTTT-GTTTTTCTCTCGATTTTTT-ACATTTT
TTATATTCATATTTTCTCCATTTCGCGGTCATTTTTTCCTACACCAGGTTTCAAAGGACA
AGCGCTGTCTCAAATTTGCCAAGAAGCGTCTCGGAGCTCACATCCGTGGAAAGCGGAAGC
GCGAGGAGATGCAATCCGTGCTCCAAGCGCAGAGGAAGGCCGCCAACAAGTAGACTCCCG
CCTCTGCCGTTCGTTTCGTTAACCGTCGGGATATCCGTCTCTTTCCGTCGTCGAACCGTT
TTTT---GTGAAGCTGACGTTGAGCTTTTGTCTCTTCCAGTTCCTTCG
> L36F2-H3
TGGCTCCCAAATACGCTATGGCGATCGGACGGGTCCGGGACAGGGGATTCCGGACGACGA
AACACGAAGCACCCGTCAAGCCCTCCCGGCGAAAGGGTGTCCAACACAAGGTTAATCGCG
GAATAATAGTTCCCGTCAATAGTCATTTTGATGGATTTCAACAAAAGTTTCTACTTTTTT
AAATTTAATTTCATATTACCCTTAATCCTAACAAATTTTCCAGTCCCCTCCCTTTACATC
TTTTTGGGG-TATTAATTTATGACTTCCATTTTGGAATGATGAGCA--------TTATCT
GAAAAAATAAATGGACAAGAAAGTTTTAACCCATATTGTTGTAGATACTCTCTTTAATAC
TAGAGCTGTGACGTCCCTCTCCCTTAACTTTCTTTTTTTT-ATTTTATGTCAAACTTCAT
TAAACAAATAAAAAGAAAGTTTGTTTGAGTTAAATTATTAAGGCAAATGGCTTTGCACTT
TTCATTTTAGATGTAAATCTATACAAATTCGTGAAGGGGCTTGCGCATTAAAAATGTGTG
GTAAGTTGAATGCAGTTTCTCTCTACCACCTAAGCAAAAAAA-CACCAGAACATTGATTG
CTGGGTACTAACTAATTTATCAAAGAAAAATGAAAAACCTGGAGAGGAGAGAATTCCACC
ATTAAACCTGTATTCGCAAGCAGATTATTTTTCTATAAAGATTTCT--AAAAAAAAGTTT
CGTAGACTTTGTTTGGAAATTTT-TTATTATGATTTGGAAATTTTGGTGCAGCGCATTAC
TTTCAATTTCAAAACTTTTATTTGGTCGGCGCCAAAATTGCTTGTGGTACAGTAATCCCA
AAGCAACTCCTCTTTTAAACTCTTCTTTTAACGATCTTACTAGGAGGAAACGGCTAAAGA
AGGTCTTGAATAGAATCTTGTGAT---------------CTCGTGATATAT------ATA
ATTTTAGTGCATTTTACCTGTCATGTTCATGGTAAGGGATTTTTTCAGTTATTAATGCTG
AGTCATCAGTGCTGACCATATTTTTTTT---CTCACGCAGCACGTCAAGTTCGTAAGAGA
ATTAGTGAGGGAAATCGGAGGATTCGCTCCTTACGAGAAGCGATGCTTGGAGTTGTTGAA
GGTAAGTTTTTGGGTTTTGTGGTCTTTTTTTT--TTTCTCTCTCGATTTTTT-ACATTTT
TTATATTCATATTTTCTCCATTTCGCGGTCATTTTTTCCTCCACCAGGTTTCAAAGGACA
AGCGCTGTCTCAAATTTGCCAAGAAGCGTCTCGGAGCTCACATCCGTGGAAAGCGGAAGC
GCGAGGAGATGCAATCCGTGCTCCAAGCGCAGAGGAAGGCCGCCAACAAGTAGACTCCCG
CCTCTGCCGTTCGTTTCGTTAACCGTCGGGATGTCCGTCTCTTTCCGTCGTCGAACCGTT
TTTTT--GTGAAGCTGGCGTTGAGCTTTTGTCTCTTCCAGTTCCTTCG
> L36F2-B4
TGGCTCCCAAATACGCTATGGCGATCGGACGGGTCCGGGACAAGGGATTCCGGACGACGA
AACACGAAGCACCCGTCAAGCCCTCCCGGCGAAAGGGTGTCCAACACAAGGTTAATCGCG
GAATAATAGTTCCCGTCAATAGTCGTTTTGATGGATTTCAACAAAAGTGTCTACTTTTTT
AAATTTAATTTCATATTACCCTTAATCCTAACAAATTTTCCAGTCCCCTCCCTTTACATC
TTTTTGGGG-TATTAATTTATGACTTCCATTTTGGAATGATGAGCA--------TTATCT
GAAAAAATAAATGGACAAGAAAGTTTTAACCCATATTGTTTTAGATACTCTCTTTAATAC
TAGAGCTGTGACTTCCCTCTCCCTTAACTTTCTTTTTTTT-TTTTTATGTCAAACGTCAT
TAAACAAATAAAAAGAAAGTTT----GAGTTAGATTATTAAGGCAAATGGCTTTGCTCTT
TTCATTTTAGATGTAAATCTATACAAATTCGTGAAGGTGCTTGCGCATTAAAAATGTGTG
GTAACTTGGATGCAGTTTCTTTTTACCACCTAAGCAAAAAAA-CACCAGAACATTGATTG
CTGGGTACTAACTAATTTTTCAAAGAAAAATGAAAAACCTGGAGAGGAGAGAATTCCACC
ATTAAACCTGTATTCGCAAGCAGACTATTTTTCTATAAAGATTTTT--AAAAAAAAGTTT
CGTAGACTTTGTATGGAAATTTT-TTATTATGATTTGGAAATTTTGGTGCAGCGTATTAC
TTTCAATTTCAAACCTTTTATTTGGTCGGCGCCAAAATTGCTTGTGGTACAGTAATCCCA
AAGCAACTCCTCTTTTAAACTCTTCTTTTAACGATCTTACTAGGAGGAAACGGCTAAAGA
AGGTCTTGAATAGAATCTTGTGATGGAATGACTTA----------------------ATA
ATTTTAGTGCATTTTACCTGTCATGTTCATGGTAAGGGATTTTTTCAGTTATTAATGCTG
AGTCATCAGTGCTGACCATATTTTTTTTTT-CTCACGCAGCACGTCAAGTTTGTAAGAGA
ATTAGTGAGGGAAATCGGAGGATTCGCTCCTTACGAGAAGCGATGCTTGGAGTTGTTGAA
GGTAAGTTTTTGGGTTTTGTGGTCTTTTTTTT-GTTTTTCTCTCGATTTTTTTACATTTT
TTATATTCATATTTTCTCCATTTCGCGGTCATTTTTTCCTCCACCAGGTTTCAAAGGACA
AGCGCTGTCTCAAATTTGCCAAGAAGCGTCTCGGAGCTCACATCCGTGGAAAGCGGAAGC
GCGAGGAGATGCAATCCGTGCTCCAAGCGCAGAGGAAGGCCGCCAACAAGTAGACTCCCG
CCTCGGCCGTTCGTTTCGTTAACCGTCGGGATATCCGTCTCTTTCCGTCGTCGAACCGTT
TTTTT--GTGAAGCTGACGTTGAGCTTTTGTCTCTTCCAGTTCCTTCG
> L36F2-H4
TGGCTCCCAAATACGCTATGGCGATCGGACGGGTCCGGGACAAGGGATTCCGGACGACGA
AACACGAAGCACCCGTCAAGCCCTCCCGGCGAAAGGGTGTCCAACACAAGGTTAATCGCG
GAATAATAGTTCCCGTCAATAGTCATTTTGATGGATTTCAACAAAAGTTTCCACTTTTTT
AAATTTAATTTCATATTACCCTTAATCCTAACAAATTTTCCAGTCCCCTCCCTTTACATC
TTTTTGGGG-TATTAATTTATGACTTCCATTTTGGAATGATGAGCA--------TTATCT
GAAAAAATAAATGGACAAGAAAGTTTTAACCCATATTGTTTTAGATACTCTCTTTAATAC
TAGAGCTGTGACTTCCCTCTCCCTTAACTTTCTTTTTTTT-TTTTTATGTCAAACGTCAT
TAAACAAATAAAAAGAAAGTTT----GAGTTAGATTATTAAGGCAAATGGCTTTGCTCTT
TTCATTTTAGATGTAAATCTATACAAATTCGTGAAGGTGCTTGCGCATTAAAAATATGTG
GTAAGTTGAATGCAGTTTCTTTCTACCACCTAAGCAAAAAAA-CACCAGAACATTGATTG
CTGGGTACTAACTAATTTATCAAAGAAAAATGAAAAACCTGGAGAGGAGAGAATTCCACC
ATTAAACCTGTATTCGCAAGCAGATTATTTTTCTATAAAGATTT-AAAAAAAAAAAGTTT
CGTAGACTATGTTTGGAAATTTT-TTATTATGATTTGGAAATTTTGGTGCAGCGCATTAC
TTTCAATTTCAAACCTTTTATTTGGTCGGCGCCAAAATTGCTTGTGGTACAGTAATCCCA
AGGCAACTCCACTTTTAAACTCTTCTTTTAACGATCTTACTAGGAGGAAACAGCTAAAGA
AGGTCTTGAATAGAATCTTGTGATGGAATGACTTAGTAACTGGCGATATATCGGGAGCCA
ATTTTAGTGCATTTTACCTGTCATGTTCATGGTAAGGGATTTTTTCAGTTATTAATGCTG
AGTCATCAGTGCTGACCATATTATTTTTTTTCTCACGCAGCACGTCAAGTTTGTAAGAGA
ATTAGTGAGGGAAATCGGAGGATTCGCTCCTTACGAGAAGCGATGCTTGGAGTTGTTGAA
GGTAAGTTTTTGGGTTTTGTGGTCTTTTTTTTTGTTTTTCTCTCGATTTTTTTACATTTT
TTATATTCATATTTTCTCCATTTCGCGGTCATTTTTTCCTCCACCAGGTTTCGAAGGACA
AGCGCTGTCTCAAATTTGCCAAGAAGCGTCTCGGAGCTCACATCCGTGGAAAGCGGAAGC
GCGAGGAGATGCAATCCGTGCTCCAAGCGCAGAGGAAGGCCGCCAACAAGTAGACTCCCG
CCTCGGCCGTTCGTTTCGTTAACCGTCGGGATATCCGTCTCTTTCCGTCGTCGAACCGTT
TTTTT--GTGAAGCTGACGTTGAGCTTTTGTCTCTTCCAGTTCCTTCG
> L36F2-B5
TGGCTCCCAAATACGCTATGGCGATCGGACGGGTCCGGGACAAGGGATTCCGGACGACGA
AACACGAAGCACCCGTCAAGCCCTCCCGGCGAAAGGGTGTCCAACACAAGGTTAATCGCG
GAATAATAGTTCCCGTCAATAGTCGTTTTGATGGATTTCAACAAAAGTTTCCACTTTTTA
AAATTTTATTTCATATTACCCTTAATCCTAACAAATTTTCCACTCCCCTCCCTTTACATC
TTTTTGGGG-TATTTATTTATGACTTCCATTTTGGAATGATGAGCAATTGAGCATTATCT
GAAAAAATAAATGGACAAGAAAGTTTTAACCCATATTGTTTTAGATAATCTCTTTAATAC
TAGAACTGTGACTTCCCTCTCCCTTAACTTTCTTTTTTTTTATTTTATGTCAAACGTCAT
TAAACAAATAAAAAGAAAGTTTGTTTGAGTTAAATTATTAAGGCAAATAGTTTTGCACTT
TTCATTTTAGATGTAAATCTATACAAATTCGTGAAGGTGCTTGCGCATTAAAAATGTGTG
GTAACTTGGATGCAGTTTCTTTTTACCACCTAAGCAAAAAAAACACCAGAACATTGATTG
CTGGGTACTAACTAATTTTTCAAAGAAAAATGAAAAACCTGGAGAGGAGAGAATTCCACC
ATTAAACCTGTATTCGCAAGCAGACTATTT----------------AAAAAAAAAAGTTT
CGTAGACTTTGTTTGGAAATTTT-TTATTATGATTTGGAAATTTTGGTGCAGCGCATTAC
TTTCAATTTCAAACCTTTTATTTGGTCGGCGCCAAAATTGCTTGTGGTACAGTAATCCCA
AAGCAACTCCTCTTTTAAACTCTTCTTTTAACGATCTTACTAGGAGGAAACGGCTAAAGA
AGGGCTTGAATAGAATCTTGTGATGGAATGACTTAGTAACTGGCGATATATCGGGAGCCA
ATTTTAGTGCATTTTACCTGTCATGTTCATGGTAAGGGATTTTTTCAGTTATTAATGCTG
AGTCATCAGTGCTGACCATATTTTTTTTT--CTCACGCAGCACGTCAAGTTTGTAAGAGA
ATTAGTGAGGGAAATCGGAGGATTCGCTCCTTACGAGAAGCGATGCTTGGAGTTGTTGAA
GGTAAGTTTTTGGGTTTTGTGTCCTTTTTTT--GTTTTTCTCTCGATTTTTTT-CATTTT
TTATATTCATATTTTCTCCATTTCGCGGTCATTTTTTCCTCCACCAGGTTTCAAAGGACA
AGCGCTGTCTCAAATTTGCCAAGAAGCGTCTCGGAGCTCACATCCGTGGAAAGCGGAAGC
GCGAGGAGATGCAATCCGTGCTCCAAGCGCAGAGGAAGGCCGCCAACAAGTAGACTCCCG
CCTCTGCCGTTCGTTTCGATAACCGTCGGGATATCCGTCTCTTTCCGTCGTCGAACCGTT
TTTTT--GTGAAGCTGGCGTTGAGCTTTTGTCTCTTCCAGTTCCTTCG
> L36F2-B6
TGGCTCCCAAATACGCTATGGCGATCGGACGGGTCCGGGACAAGGGATTCCGGACGACGA
AACACGAAGCACCCGTCAAGCCCTCCCGGCGAAAGGGTGTCCAACACAAGGTTAATCGCG
GAATCATAGTTCCCGTCAATAGTCATTTTGATGGATTTCAACAAAAGTTTCTACTTTTTT
AAATTTAATTTCATATTACCCTTAATCCTAACAAATTTTCCACTCCCCTCCCTTTACATC
TTTTTGGGG-TATTTATTTATGACTTCCATTTTGGAATGATGAGCA--------TTATCT
GAAAAAATAAATGGACAAGAAAGTTTTAACCCATATTGTTTTAGATATTCTCTTTAATAC
TAGAACTGTGACTTCCCTCTCCCTTAACTTTCTTTTTTTT-ATTTTATGTCAAACGTCAT
TAAACAAATAAAAAGAAAGTTTGTTTGAGTTAAGTTATTAATGCAAATAGTTTTGCACTT
TTCATTTTAGATGTAAATCTATACAAATTCGTGAAGGTGCTTGCGCATTAAAAATGTGTG
GTAACTTGGATGCAGTTTCTTTTTACCACCTAAGCAAGAAAA-CACCAGAACATTGATTG
CTGGGTACTAACTAATTTTTCAAAGAAAAATGAAAAACCTGGAGAGGAGAGAATTCCACC
ATTAAACCTGTATTCGCAAGCAGACTATTTTTCTATAAAGATTTTT-AAAAAAAAAGTTT
CGTAGACTTTGTATGGAAATTTT-TTATTATGATTTGGAAATTTTGGTGCAGCGTATTAC
TTTCAATTTCAAACCTTTCATTTGGTCGGCGCCAAAATTGCTTGTGGTACAGTAATCCCA
AAGCAACCCCTCTTTTAAACTCTTCTTTTAACGATCTTACTAGGAGGAAACGGCTAAAGA
AGGTCTTGAATAGAATCTTGTGATGGAATGACTTA----------------------ATA
ATTTTAGTGCATTTTACCTGTCATGTTCATGGTAAGGGATTTTTTCAGTTATTAATGCTG
AGTCATCAGTGCTGACCATATTTTTTTTT--CCCACGCAGCACGTCAAGTTTGTAAGAGA
ATTAGTGAGGGAAATCGGAGGATTCGCTCCTTACGAGAAGCGATGCTTGGAGTTGTTGAA
GGTAAGTTTTTGGGTTTTGTGTTCTTTTTTTT-GTTTTTCTCTCGATTTTTT-ACATTTT
T-ATATTCATATTTTCTCCATTTCGCGGTCATTTTTTCCTCCACCAGGTTTCAAAGGACA
AGCGCTGTCTCAAATTTGCCAAGAAGCGTCTCGGAGCTCACATCCGTGGGAAGCGGAAGC
GCGAAGAGATGCAATCCGTGCTCCAAGCGCAGAGGAAGGCCGCCAACAAGTAGACTCCCG
CCTCTGCCGTTCGTTTCGTTAACCGTCGGGATATCCGTCTCTTTCCGTCGTCGAACCGTT
TTTTT--GTGAAGCTGACGTTGAGCTTTTGTCTCTTCCAGTTCCTTCG
> L36F2-H6
TGGCTCCCAAATACGCTATGGCGATCGGACGGGTCCGGGACAAGGGATTCCGGACGACGA
AACACGAAGCACCCGTCAAGCCCTCCCGGCGAAAGGGTGTCCAACACAAGGTTAATCGCG
GAATAATAGTTCCCGTCAATAGTCATTTTGATGGATTTCAACAAAAGTTTCTACTTTTTT
AAATTTAATTTCATATTACCCTTAATCCTAACAAATTTTCCACTCCCCTCCCTTTACGTC
TTTTTGGGGGTATTTATTTATGACTTCCATTTTGGAATGATGAGCA--------TTATCT
GAAAAAATAAATGGACAAGAAAGTTTTAACCCATATTGTTTTAGATATTCTCTTTAATAC
TAGAACTGTGACTTCCCTCTCCCTTAACTTTCTTTTTTT--ATTTTATGTCAAATGTCAT
TAAACAAATAAAAAGAAAGTTTGTTTGAGTAAAATTATTAAGGCAAATAGTTTTGCACTT
TTCATTTTAGATGCAAATCTATACAAATTCGTGAAGGTGCTTGCGCGTTTAAAATGTGTG
GCAACTTGGATGCAGTTTCTTTTTACCACCTAAGCGAAAAAA-CACCAGAACATTGATTG
CTGGGTACTAACTAATTTTTCAAAGAAAAATGAAAAACCTGGAGAGGAGAGAATTCCACC
ATTGAACCTGTATTCGCAAGCAGACTATTTTTCTATAAAGATTT---AAAAAAAAAGTTT
CGTAGACTTTGTATGGAAATTTT-TTATTATGATTTGGAAATTTTGGTGCAGCGTATTAC
TTTCAATTTCAAACCTTTTATTTGGTCGGCGCCAAAATTGCTTGTGGTACAGTAATCCCA
AAGCAACTCCTCTTTTAAACTCTTCTTTTAACGATCTTACTAGGAGGAAACGGCTAAAGA
AGGTCTTGAATAGAATCTTGTGATGGAATGACTTAGTAACTGGCGATATATCGGGAGCCA
ATTTTAGTGCATTTTACCTGTCATGTTCATGGTAAGGGATTTTTTCAGTTATTAATGCTG
AGTCATCAGTGCTGACCATATTTTTTTTT--CTCACGCAGCGCGTCAAGTTTGTAAGAGA
ATTAGTGAGGGAAATCGGAGGATTCGCTCCTTACGAGAAGCGATGCTTGGAGTTGTTGAA
GGTAAGTTTTTGGGTTTTGTGGTCTTTTTTTT-GTTTTTCTCTCGATTTTTT-ACATTTT
TTATATTCATATTTTCTCCATTTCGCGGTCATTTTTTCCTCCCCCAGGTTTCAAAGGACA
AGCGCTGTCTCAAATTTGCCAAGGAGCGTCTCGGAGCTCACATCCGTGGAAAGCGGAAGC
GCGAGGAGATGCAATCCGTGCTCCAAGCGCAGAGGAAGGCCGCCAACAAGTAGACTCCCG
CCTCTGCCGTTCGTTTCGTTAACCGTCGGGATATCCGTCTCTTTCCGTCGTCGAACCGTT
TTTTT--GTGAAGCTGACGTTGAGCTTTTGTCTCTTCCAGTTCCTTCG
> L36F2-B7
TGGCTCCCAAATACGCTATGGCGATCGGACGGGTCCGGGACAAGGGATTCCGGACGACGA
AACACGAAGCACCCGTCAAGCCCTCCCGGCGAAAGGGTGTCCAACACAAGGTTAATCGCG
GAATAATAGTTCCCGTCAATAGTCGTTTTGATGGATTTCAACAAAAGTTTCTACTTTTTT
AAATTTAATTTCATATTACCCTTAATCCTAACAAATTTTCCAGTCCCCTCCCTTTACATC
TTTTTGGGG-TATTAATTTATGACTTCCATTTTGGAATGATGAGCA--------TTATCT
GAAAAAATGAATGGACAAGAAAGTTTTGACCCATATTGTTGTAGATACCCTCTTTAATAC
TAGAGCTGTGACTTCCCTCTCCCTTAACTTTCTTTTTTTT-ATTTTATGTCAAACTTCCT
TAAACAAATAAAAAGAAAGTTTGTTTGAGTTAAATTATTAAGGCAAATGGCTTTGCACTT
TTCATTTTAGATGTAAATCTATACAAATTCGTGAAGGTGCTCGCGCATTAAAAATGTGTG
GTAAGTTGAATGCAGTTTCTTTCTACCACCTAAGCAAAAAAA-CACCAGAACATTGATTG
CTGGGTACTAACTAATTTATCAAAGAAAAATGAAAAACCTGGAGAGGAGAGAATTCCACC
ATTAAACCTGTATTCGCAAGCAGATTATTTTTCTATAAAGATTTCT---AAAAAAAGTTT
CGTAGACTTTGTTTGGAAATTTT-TTATTATGATTTGGAAATTTTGGTGCAGCGCATTAC
TTTCAATTTCAAAACTTTTATTTGGTCGGCGCCAAAATTGCTTGTGGTACAGTAATCCCG
AAGCAACTCCTCTTTTAAACTCTTCTTTTACCGATCTTACTAGGAGGAAACGGCTAAAGA
AGGTCTTGAATAGAATCTTGTGATGGAATGACTTAGTAACTGGCGATATAT------ATA
ATTTTAGCGCATTTTACCTGTCATGTTCATGGTAAGGGATTTTTTCAGTTATTAATGCTG
AGTCATCAGTGCTGACCATATTTTTTTTTT-CTCACGCAGCACGTCAAGTTCGTAAGAGA
ATTAGTGAGGGAAATCGGAGGATTCGCTCCTTACGAGAAGCGATGCTTGGAGTTGTTGAA
GGTAAGTTTTTGGGTTTTGTGGTCTTTTTTTT-GTTTTTCTCTCGATTTTTT-ACATTTT
TTATATTCATATTTTCTCCATTTCGCGGTCATTTTTTCCTCCACCAGGTTTCAAAGGACA
AGCGCTGTCTCAAATTTGCCAAGAAGCGTCTCGGAGCTCACATCCGTGGAAAGCGGAAGC
GCGAGGAGATGCAATCCGTGCTCCAAGCGCAGAGGAAGGCCGCCAACAAGTAGACTCCCG
CCTCTGCCGTTCGTTTCGTTAACCGTCGGGATATCCGTCTCTTTCCGTCGTCGAACCGTT
TTTT---GTGAAGCTGACGTTGAGCTTTTGTCTCTTCCAGTTCCTTAG
> L36F2-H7
TGGCTCCCAAATACGCTATGGCGATCGGACGGGTCCGGGACAAGGGATTCCGGACGACGA
AACACGAAGCACCCGTCAAGCCCTCCCGGCGAAAGGGTGTCCAACACAAGGTTAATCGCG
GAATAATAGTTCCCGTCAATAGTCGTTTTGATGGATTTCAACAAAAGTTTCTACTTTTTT
AAATTTAATTTCATATTACCCTTAATCCTAACAAATTTTCCAGTCCCCTCCCTTTACATC
TTTTTGGGG-TATTAATTTATGACTTCCATTTTGGAATGATGAGCA--------TTATCT
GAAAAAATGAATGGACAAGAAAGTTTTGGCCCATATTGTTGTAGATACCCTCTTTAATAC
TAGAGCTGTGACTTCCCTCTCCCTTAACTTTCTTTTTTTT-ATTTTATGTCAAACTTCCT
TAAACAAATAAAAAGAAAGTTTGTTTGAGTTAAATTATTAAGGCAAATGGCTTTGCACTT
TTCATTTTAGATGTAAATCTATACAAATTCGTGAAGGTGCTTGCGCATTAAAAATGTGTG
GTAAGTTGAATGCAGTTTCTTTCTACCACCTAAGCAAAAAAA-CACCAGAACATTGATTG
CTGGGTACTAACTAATTTATCAAAGAAAAATGAAAAACCTGGAGAGGAGAGAATTCCACC
ATTAAACCTGTATTCGCAAGCAGATTATTTTTCTATAAAGATTTCT---AAAAAAAGTTT
CGTAGACTTTGTTTGGAAATTTT-TTATTATGATTTGGAAATTTTGGTGCAGCGCATTAC
TTTCAATTTCAAAACTTTTATTTGGTCGGCGCCAAAATTGCTTGTGGTACAGTAATCCCA
AAGCAACTCCTCTTTTAAACTCTTCTTTTACCGATCTTACTAGGAGGAAACGGCTAAAGA
AGGTCTTGAATAGAATCTTGTGATGGAATGACTTAGTAACTGGCGATATAT------ATA
ATTTTAGTGCATTTTACCTGTCATGTTCATGGTAAGGGATTTTTTCAGTTATTAATGCTG
AGTCATCAGTGCTGACCATATTTTTTTTT--CTCACGCAGCACGTCAAGTTCGTAAGAGA
ATTAGTGAGGGAAATCGGAGGATTCGCTCCTTACGAGAAGCGATGCTTGGAGTTGTTGAA
GGTAAGTTTTTGGGTTTTGTGGTCTTTTTTTT-GTTTTTCTCTCGATTTTTT-ACATTTT
TTATATTCATATTTTCTCCATTTCGCGGTCATTTTTTCCTCCACCAGGTTTCAAAGGACA
AGCGCTGTCTCAAATTTGCCAAGAAGCGTCTCGGAGCTCACATCCGTGGAAAGCGGAAGC
GCGAGGAGATGCAATCCGTGCTCCAAGCGCAGAGGAAGGCCGCCAACAAGTAGACTCCCG
CCTCTGCCGTTCGTTTCGTTAACCGTCGGGATATCCGTCTCTTTCCGTCGTCGAACCGTT
TTTT---GTGAAGCTGACGTTGAGCTTTTGTCTCTTCCAGTTCCTTCG
> L36F2-B8
TGGCTCCCAAATACGCTATGGCGATCGGACGGGTCCGGGACAAGGGATTCCGGACGACGA
AACACGAAGCACCCGTCAAGCCCTCCCGGCGAAAGGGTGTCCAACACAAGGTTAATCG--
---------------TCATTAGTCATTTTGATGGATTTCAACAAAAGTTTCTACTTTTTT
AAATTTAATTTCATATTACCCTTAATCCTAACAAATTTTCCACTCCCCTCCCTTTACATC
TTTTTGGGA-TATTTATTTATGACTTCCATTTTGGAATGATGAGCA--------TTATCT
GAAAAAATAAATGGACAAGAAAGTTTTAACCCATATTGTTTTAGATATTCTCTTTAATAC
TAGAACTGTGACTTCCCTCTCCCTTAACTAACTTTTT----TTTTTATGTCTAACGTCAT
TAAACAAATAAAAAGAAAGTTTGTTTGAGTTAAATTATTAAGGCAAATAGTTTTGCACTT
TTCATTTTAGATGTAAATCTATACAAATTCGTGAAGGTGCTTGCGCATTAAAAATGTGTG
GTAGCTTGGATGCAGTTTCTTTTTACCACCTAAGCAAAAAAA-CACCAGAACATTGATTG
CTGGGTACTAACTAATTTTTCAAAGAAAAATGAAAAACCTGGAGAGGAGAGAATTCCACC
ATTAAACCTGTATTCGCAAGCAGACTATTTTTCTATAAAGATTTTT--AAAAAAAAGTTT
CGTAAACTTTGTTTGGAAATTTT-TTATTATGATTTGGAAATTTTGGTGCAGCGCATTAC
TTTCAATTTCAAACCTTTTATTTGGTCGGCGCCAAAATTGCTTGTGGTACAGTAATCCCG
AAGCAACTCCTCTTTTAAACTCTTCTTTTAACGATCTTACTAGAAGGAAACGGCTAAAGA
AGGTCTTGAATAGAATCTTGTGATGGAATGACTTAGTAACTGGCGATATATCGGGAGCCA
ATTTTAGTGCATTTTACCTGTCATGTTCATGGTAAGGGATTTTTTCAGTTATTAATGCTG
AGTCATCAGTACTGACCATATTTTTTTT---CTCACGCAGCACGTCAAGTTTGTAAGAGA
ATTAGTGAGGGAAATCGGAGGATTCGCTCCTTACGAGAAGCGATGCTTGGAGTTGTTGAA
GGTAAGTTTTTGGGTTTTGTGGTCTTTTTTTTTGTTTTTCTCTCGATTTTTT-ACATTTT
TTATATTCATATTTTC--CATTTCGCGGTCATTTTTTCCTCCACCAGGTTTCAAAGGACA
AGCGCTGTCTCAAATTTGCCAAGAAGCGTCTCGGAGCTCACATCCGTGGAAAGCGGAAGC
GCGAGGAGATGCAATCCGTGCTCCAAGCGCAGAGGAAGGCCGCCAACAAGTAGACTCCCG
CCTCTGCCGTTCGTTTCGTTAACCGTCGGGATATCCGTCTCTTTCCGTCGTCGAACCGTT
TTTTT--GTGAAGCTGACGTTGAGCTTTTGTCTCTTCCAGTTCCTTCG
> L36F2-H8
TGGCTCCCAAATACGCTATGGCGATCGGACGGGTCCGGGACAAGGGATTCCGGACGACGA
AACACGAAGCACCCGTCAAGCCCTCCCGGCGAAAGGGTGTCCAACACAAGGTTAATCGCG
GAATAATAGTTCCCGTCAATAGTCATTTTGATGGATTTCAACAAAAGTTTCTACTTTTTT
AAATTTAATTTCATATTACCCTTAATCCTAACAAATTTTCCACTCCCCTCCCTTTACATC
TTTTTGGGG-TATTTATTTATGACTTCCATTTTGGAATGATGAGCA--------TTATCT
GAAAAAATAAATGGACAAGAAAGTTTTAACCCATATTGTTTTAGATATTCTCTTTAATAC
TAGAACTGTGACTTCCCTCTCCCTTAACTTTCTTTTTTTT-ATTTTATGTCAAACGTCAT
TAAACAAATAAAAA-AAAGTTTGTTTGAGTTAAATTATTAATGCAAATAGTTTTGCACTT
TTCATTTTAGATGTAAATCTATACAAATTCGTGAAGGTGCTTGCGCATTAAAAATGTGTG
GTAACTTGGATGCAGTTTCTTTTTACCACCTAAGCAAAAAAA-CACCAGAACATTGATTG
CTGGGTACTAACTAATTTTTCAAAGAAAAATGAAAAACCTGGAGAGGAGAGAATTCCACC
ATTAAACCTGTATTCGCAAGCAGACTATTTTTCTAT------------------------
--------------------TTT-TTATTATGATTTGGAAATTTTGGTGCAGCGCATTAC
TTTCAATTTTAAACCTTTTATTTGGTCGGCGCCATAATTGCTTGTGGTACAGTAATCCCA
AAGCAACTCCTCTTTTAAACTCTTCTTTTAACGATCTTACTAGGAGGAAACGGCTAAAGA
AGGTCTTGAATAGAATCTTGTGATGGAATGACTTAGTAACTGGCGATATATCGGGAGCCA
ATTTTAGTGCATTTTACCTGTCATGTTCATGGTAAGGGATTTTTTCAGTTATTAATGCTC
AGTCATCAGTGCTGACCATATTTTTTTTT--CTCACGCAGCACGTCAAGTTTGTAAGAGA
ATTAGTGAGGGAAATCGGAGGATTCGCTCCTTACGAGAAGCGATGCTTGGAGTTGTTGAA
GGTAAGTTTTTGGGTTTTGTGGTCTTTTTTTTTGTTTTTCTCTCGATTTTTT-ACATTTT
T-ATATTCATATTTTCTCCATTTCGCGGTCATTTTTTCCTCCACCAGGTTTCAAAGGACA
AGCGCTGTCTCAAATTTGCCAAGAAGCGTCTCGGAGCTCACATCCGTGGAAAGCGGAAGC
GCGAGGAGATGCAATCCGTGCTCCAAGCGCAGAGGAAGGCCGCCAACAAGTAGACTCCCG
CCTCTGCCGTTCGTTTCGTTAACCGTCGGGATATCCGTCTCTTTCCGTCGTCGAACCGTT
TTTTTT-GTGAAGCTGACGTTGAGCTTTTGTCTCTTCCAGTTCCTTCG
> L36F2-B9
TGGCTCCCAAATACGCTATGGCGATCGGACGGGTCCGGGACAAGGGATTCCGGACGACGA
AACACGAAGCACCCGTCAAGCCCTCCCGGCGAAAGGGTGTCCAACACAAGGTTAATCGCG
GAATAATAGTTCCCGTCAATAGTCATTTTGATGGATTTCAACAAAAGTTTCTACTTTTTT
AAATTTAATTTCATATTACCCTTAATCCTAACAAATTTTCCACTCCCCTCCCTTTACATC
TTTTTGGGG-TATTTATTTATGACTTCCATTTTGGAATGATGAGCA--------TTATCT
GAAAAAATAAATGGACAAGAAAGTTTTAACCCATATTGTTTTAGATATTCTCTTTAATAC
TAGAACTGTGACTTCCCTCTCCCTTAACTCTCTTTTTTTT-ATTTTATGTCTAACGTCAT
TAAACAAATAAAAAGAAAGTTTGTTTGAGTTAAATTATTAAGGCAAATAGTTTTGCACTT
TTCATTTTAGATGTAAATCTATACAAATTCGTGAAGGTGCTTGCGCATTAAAAATGTGTG
GTAACTTGGATGCAGTTTCTTTTTACCACCTAAGCAAAAAAA-CACCAGAACATTGATTG
CTGGGTACTAACTAATTTTTCAAAGAAAAATGAAAAACCTGGATAGGAGAGAATTCCACC
ATTAAACCTGTATTCGCAAGCAGACTATTTTTCTATAAAGATTT--AAAAAAAAAAGTTT
CGTAGACTTTGTTTGGAAATTTT-TTATTATGATTTGGAAATTTTGGTGCAGCGCATTAC
TTTCAATTTCAAACCTTTTATTTGGTCGGCGCCAAAATTGCTTGTGGTACAGTAATCCCA
AAGCAACTCCTCTTTTAAACTCTTCTTTTAACGATCTTACTAGAAGGAAACGGCTAAAGA
AGGTCTTGAATAGAATCTTGTGATGGAATGACTTAGTAACTGGCGATATATCGGGAGCCA
ATTTTAGTGCATTTTACCTGTCATGTTCATGGTAAGGGATTTTTTCAGTTATTAATGCTG
AGTCATCAGTGCTGACCATATTATTTTTTT-CTCACGCAGCACGTCAAGTTTGTAAGAGA
ATTAGTGAGGGAAATCGGAGGATTCGCTCCTTACGAGAAGCGATGCTTGGAGTTGTTGAA
GGTAAGTTTTTGGGTTTTGTGGTCTTTTTTTT---TTCTCTCTCGATTTTTT-ACATTTT
TTATATACATATTTTCTCCATTTCGCGGTCATTTTTTCCTCCACCAGGTTTCAAAGGACA
AGCGCTGTCTCAAATTTGCCAAGAAGCGTCTCGGAGCTCACATCCGTGGAAAGCGGAAGC
GCGAGGAGATGCAATCCGTGCTCCAAGCGCAGAGGAAGGCCGCCAACAAGTAGACTCCCG
CCTCTGCCGTTCGTTTCGTTAACCGTCGGGATATCCGTCTCTTTCCGTCGTCGAACCGTT
TTTTT--GTGAAGCTGGCGTTGAGCTTTTGTCTCTTCCAGTTCCTTCG
> L36F2-H9
TGGCTCCCAAATACGCTATGGCGATCGGACGGGTCCGGGACAAGGGATTCCGGACGACGA
AACACGAAGCACCCGTCAAGCCCTCCCGGCGAAAGGGTGTCCAACACAAGGTTAATCGCG
GAATAATAGTTCCCGTCAATAGTCATTTTGATGGATTTCAACAAAAGTTTCCACTTTTTT
AAATTTAATTTCATATTACCCTTAATCCTAACAAATTTTCCAGTCCCCTCCCTTTACATC
TTTTTGGGG-TATTAATTTATGACTTCCATTTTGGAACGATGAGCA--------TTATCT
GAAAAAATAAATGGACAAGAAAGTTTTAACCCATATTGTTTTAGATACTCTCTTTAATAC
TAGAGCTGTGACTTTCCTCTCCCTTAACTTTCTTTTTTTT-ATTTTATGTCAAACGTCAT
TAAACAAATAAAAAGAAAGTTT----GAGTTAGATTATTAAGGCAAATGGCTTTGCTCTT
TTCATTTTAGATGTAAATCTATACAAATTCGTGAAGGTGCTTGCGCATTAAAAATATGTG
GTAAGTTGAATGCAGTTTCTTTCTACCACCTAAGCAAAAAAA-CACCATAACATTGATTG
CTGGGTACTAACTAATTTATCAAAGAAAAATGAAAAACCTGGAGAGGAGAGAATTCCACC
ATTAAACCTGTATTCGCAAGCAGATTATTTTCCTATAAAGATTT-AAAAAAAAAAAGTTT
CGTAGACTATGTTTGGAAATTTTATTATTATGATTTGGAAATTTTGGTGCAGCGCATTAC
TTTCAATTTCAAACCTTTTATTTGGTCGGCGCCAAAATTGCTTGTGGTACAGTAATCCCA
AGGCAACTCCTCTTTTAAACTCTTCTTTTAACGATCTTACTAGGAGGAAACGGCTAAAGA
AGGTCTTGAATAGAATCTTGTGATGGAATGACTTAGTAACTGGCGATATATCGGGAGCCA
ATTTTAGTGCATTTTACCTGTCATGTTCATGGTAAGGGATTTTTTCAGTTATTAATGCTG
AGGCATCAGTGCTGACCATATTTTTTTTT--CTCACGCAGCACGTCAAGTTTGTAAGAGA
ATTAGTGAGGGAAATCGGAGGATTCGCTCCTTACGAGAAGCGATGCTTGGAGTTGTTGAA
GGTAAGTTTTTGGGTTTTGTGGTCTTTTTTTT-GTTTTTCTCTCGATTTTTT-ACATTTT
TTATATTCATATTTTCTCCATTTCGCGGTCATTTTTTCCTCCACCAGGTTTCAAAGGACA
AGCGCTGTCTCAAATTTGCCAAGAAGCGTCTCGGAGCTCACATCCGTGGAAAGCGGAAGC
GCGAGGAGATGCAATCCGTGCTCCAAGCGCAGAGGAAGGCCGCCAACAAGTAGACTCCCG
CCTCTGCCGTTCGTTTCGTTAACCGTCGGGATATCCGTCTCTTTCCGTCGTCGAACCGTT
TTTTT--ATGGAGCTGACGTTGAGCTTTTGTCTCTTCCAGTTCCTTCG
> L36F2_Coding
TGGCTCCCAAATACGCTATGGCGATCGGACGGGTCCGGGACAAGGGATTCCGGACGACGA
AACACGAAGCACCCGTCAAGCCCTCCCGGCGAAAGGGTGTCCAACACAAG----------
------------------------------------------------------------
------------------------------------------------------------
------------------------------------------------------------
------------------------------------------------------------
------------------------------------------------------------
------------------------------------------------------------
------------------------------------------------------------
------------------------------------------------------------
------------------------------------------------------------
------------------------------------------------------------
------------------------------------------------------------
------------------------------------------------------------
------------------------------------------------------------
------------------------------------------------------------
------------------------------------------------------------
----------------------------------------CACGTCAAGTTTGTAAGAGA
ATTAGTGAGGGAAATCGGAGGATTCGCTCCTTACGAGAAGCGATGCTTGGAGTTGTTGAA
G-----------------------------------------------------------
-----------------------------------------------GTTTCAAAGGACA
AGCGCTGTCTCAAATTTGCCAAGAAGCGTCTCGGAGCTCACATCCGTGGAAAGCGGAAGC
GCGAGGAGATGCAATCCGTGCTCCAAGCGCAGAGGAAGGCCGCCAACAAGTAG-------
------------------------------------------------------------
------------------------------------------------
