# Supplementary material for: Chætognath transcriptome reveals ancestral and unique features among bilaterians
Source: Genome Biol. 2008 Jun 4;9(6):R94. doi: 10.1186/gb-2008-9-6-r94 (PMC2481426; doi:10.1186/gb-2008-9-6-r94)
Supplement: Additional data file 13 — Sequences were amplified from the body (B) or head (H) of individuals as indicated in the sequence name. [file gb-2008-9-6-r94-S13.fast]

> L40F1_Primers
GGAAGATGGTCGCACTCTCTCTG-------------------------------------
------------------------------------------------------------
------------------------------------------------------------
------------------------------------------------------------
------------------------------------------------------------
------------------------------------------------------------
------------------------------------------------------------
------------------------------------------------------------
------------------------------------------------------------
------------------------------------------------------------
------------------------------------------------------------
------------------------------------------------------------
------------------------------------------------------------
------------------------------------------------------------
--------------------------CATAACTTGTTGTCACGAGGCGT
> L40F1-B2
GGAAGATGGTCGCACTCTCTCTGATTATAACATTCAGGTAGATGTTGCGTATTTTCGTAC
AGCAATGCTAGGTTTTTACTAAA-TTCCATCTTTTATTTTTAATCATGGTGGGTTATCCG
ATTTTACCGACATTACCATCCTAGTAAACACATGTATTGAAATATCTTTGCACATTGCAG
AAAGAATCGACTCTCCATTTGGTGTTGAGGCTCCGAGGCGGGATTATTGAGCCCTCTCTC
AGGATGCTCGCTCAGGTAAAGCATATGGTATTGCATTTCATATGTAATTGGTAGTTCCAT
TTATCGAT-TTTTTAAA-------------------------------------------
------------------------------------------------------------
------------------------------------------------------------
------------------------------------------------------------
--------------------------------------------------TAATGCCGTT
ACCAATTGTTACAAAGTAGTTTTTTTT-CGAAATTTAATAATTTTTGCACAATCTAATAT
TCTGAATGCTTTCTACTAAGTCTTTAAC-----------------TATTGTTTAAATGTC
ACT-CTCCTCCACAGAAATACAATTGTGAGAAGATGATTTGCCGAAAGTGCTATGCCCGT
CTTCCACCGAGGGCCACCAATTGCCGCAAGCGTAGTTGCGGTCACACCAACAACCTTAGG
CCCAAGAAGAAGCTGAAGTAGACTTTCATAACTTGTTGTCACGAGGCGT
> L40F1-H2
GGAAGATGGTCGCACTCTCTCTGATTATAACATTCAGGTAGATGTTGCGTATTTTCGTAC
AGCAATGCTAGGTTTTTACTAAA-TTCCATCTTTTATTTTTAATCATGGTGGGTTATCCG
ATTTTACCGACATTACCATCCTAGTAAACACATGTATTGAAATATCTTTGCACATTGCAG
AAAGAATCGACTCTCCATTTGGTGTTGAGGCTCCGAGGCGGGATTATTGAGCCCTCTCTC
AGGATGCTCGCTCAGGTAAAGCATATGGTATTGCATTTCATATGTAATTGGTAGTTCCAT
TTATCGAT-TTTTTAAA-------------------------------------------
------------------------------------------------------------
------------------------------------------------------------
------------------------------------------------------------
--------------------------------------------------TAATGCCGTT
ACCAATTGTTACAAAGTAGTTTTTTTT-CGAAATTTAATAATTTTTGCACAATCTAATAT
TCTGAATGCTTTCTACTAAGTCTTTAAC-----------------TATTGTTTAAGTGTC
ACT-CTCCTCCACAGAAATACAATTGTGAAAAGATGATTTGCCGAAAGTGCTATGCCCGT
CTTCCACCGAGGGCCACCAATTGCCGCAAGCGTAGTTGCGGTCACACCAACAACCTTAGG
CCCAAGAAGAAGCTGAAGTAGACTTTCATAACTTGTTGTCACGAGGCGT
> L40F1-B3
GGAAGATGGTCGCACTCTCTCTGATTATAACATTCAGGTAGATGTTGCGTATTTTCGTAC
AGCAATGCTAGGTTTTTACTAAA-TTCCATCTTTTATTTTTAATCATGGTGGGTTATCCG
ATTTTACCGACATTACCATCCTAGTAAACACATGTATTGAAATATCTTTGCCCATTGCAG
AAAGAATCGACTCTCCATTTGGTGTTGAGGCTCCGAGGCGGGATTATTGAGCCCTCTCTC
AGGATGCTCGCTCAGGTAAAGCATATGGTATTGCATTTCATATGTAATTGGTAGTTCCAT
TTATCGAT-TTTTTTAA-------------------------------------------
------------------------------------------------------------
------------------------------------------------------------
------------------------------------------------------------
-------------------------------------------------ATAATGCCGTT
ACCAATTGTTACAAAGTAGTTTTTTTT-CGAAATTTAATAATTTTTGTACAATCTAATAT
TCTGAATGCTTTCTACTAAGTCTTTAAC-----------------TATTGTTTAAATGTC
ACT-CTCCTCCACAGAAATACAATTGTGAAAAGATGATTTGCCGAAAGTGCTATGCCCGT
CTTCCACCGAGGGCCACCAATTGCCGCAAGCGTAGTTGCGGTCACACCAACAACCTTAGG
CCCAAGAAGAAGCTGAAGTAGACTTTCATAACTTGTTGTCACGAGGCGT
> L40F1-H3
GGAAGATGGTCGCACTCTCTCTGATTATAACATTCAGGTAGATGTTGCGTATTTTCGTAC
AGCAATGCTAGGTTTTTACTAAA-TTCCGTCCTTTATTTTTAATCATGGTGGGTTATCCA
ATTTTACCGACATTACCATCCTAGTAAACACATGTATTGAAATATCTTTGCACATTGCAG
AAAGAATCGACTCTCCATTTGGTGTTGAGGCTCCGAGGCGGGATTATTGAGCCCTCTCTC
AGGATGCTCGCTCAGGTAAAGCATATGGTATTGCATTTCATATGTAATTGGTAGTTCCAT
TTATCGTTTTTTTTTAA-------------------------------------------
------------------------------------------------------------
------------------------------------------------------------
------------------------------------------------------------
-------------------------------------------------ATAATGCCGTT
ACCAATTGTTACAAATTAGTTTTTTTT-CTAAATTTAATAATTTTTGTACAATCTAATAT
TCTGAATGCTTTCTACTAAGTCTTTAAC-----------------TATTGTTTAAATGTC
ACT-ATCCTCCACAGAAATACAATTGTGAAAAGATGATTTGCCGAAAGTGCTATGCCCGT
CTTCCACCGAGGGCCACCAATTGCCGCAAGCGTAGTTGCGGTCACACCAACAACCTTAGG
CCCAAGAAGAAGCTGAAGTAGACTTTCATAACTTGTTGTCACGAGGCGT
> L40F1-B4-1
GGAAGATGGTCGCACTCTCTCTGATTATAACATTCAGGTAGATGTTGCATATTTTCGTAC
AGCAATGCTAGGTTTTTACTAGA-TTCCATCTTTTATTTTTAATCATGGTGGGTTATCCG
ATTTTACCGACATTACCATCCTAGTAAACACATGTATTGAAATATCTTTGCACATTGCAG
AAAGAATCGACTCTCCATTTGGTGTTGAGGCTCCGAGGCGGGATTATTGAGCCCTCTCTC
AGGATGCTCGCTCAGGTAAAGCATATGGTATTGCATTTCATATG------GTAGTTCCAT
TTATCGAT-TTTTTTAA-------------------------------------------
------------------------------------------------------------
------------------------------------------------------------
------------------------------------------------------------
-------------------------------------------------ATAATGCCGTT
ACCAATTGTTACAAAGTAGTTTTTTTT-CGAAATTTAATAATTTTTGT----TC--AT-T
TCTGAATGCTTTCTACTAAGTCTTTAACTTTACAAAAATATGAAGTATTGTTTAAATGTC
ACT-CTCCTCCACAGAAATACAATTGTGAAAAGATGATTTGCCGAAAGTGCTATGCCCGT
CTTCCACCGAGGGCCACTAATTGCCGCAAGCGCAGTTGCGGTCACACCAACAACCTTAGG
CCCAAGAAGAAGCTGAAGTAGACTTTCATAACTTGTTGTCACGAGGCGT
> L40F1-H4-1
GGAAGATGGTCGCACTCTCTCTGATTATAACATTCAGGTAGATGTTGCATATTTTCGTAC
AGCAATGCTAGGTTTTTACTAAA-TTCCATCTTTTATTTTTAATCATGGTGGGTTATCCG
ATTTTACCGACATTACCATCCTAGTAAACACATGTATTGAAATATCTTTGCACATTGCAG
AAAGAATCGACTCTCCATTTGGTGTTGAGGCTCCGAGGCGGGATTATTGAGCCCTCTCTC
AGGATGCTCGCTCAGGTAAAGCATATGGTATTGCATTTCATATG------GTAGTTCCAT
TTATCGAT-TTTATTAA-------------------------------------------
------------------------------------------------------------
------------------------------------------------------------
------------------------------------------------------------
-------------------------------------------------ATAATGCCGTT
ACCAATTGTTACAAAGTAGTTTTTTTT-CGAAATTTAATAATTTTTGT----TC--AT-T
TCTGAATGCTTTCTACTAAGTCTTTAACTTTACAAAAATATGAAGTATTGTTTAAATGTC
ACT-CTCCTCCACAGAAATACAATTGTGAAAAGATGATTTGCCGAAAGTGCTACGCCCGT
CTTCCACCGAGGGCCACTAATTGCCGCAAGCGCAGTTGCGGTCACACCAACAACCTTAGG
CCCAAGAAGAAGCTGAAGTAGACTTTCATAACTTGTTGTCACGAGGCGT
> L40F1-B4-2
GGAAGATGGTCGCACTCTCTCTGATTATAACATTCAGGTAGATGTTGCGTATTTTCGTAC
AGCAATGCTAGGTTTTTACTAAA-TTCCATCTTTTATTTTTAATCGTGGTGGGTTATCCG
ATTTTACCGACATTACCATCCTAGTAAACACATGTATTGAAATATCTTTGCACATTGCAG
AAAGAATCGACTCTCCATTTGGTGTTGAGGCTCCGAGGCGGGATTATTGAGCCCTCTCTC
AGGATGCTCGCTCAGGTAAAGCATATGGTATTGCATTTCATATGTAATTGGTAGTTCCAT
TTATCAATTTTTTTAGATACACGCATTATTTTTTATAAGAACGTCTAATTTCTGTTCAAG
GCTTGACGTTCTTATTTAAAACACAATTTAGGGCTTAAACTGTTCTTAAGATGTTCTTAT
TTTTTCCCAACATTTGCCTGGATTCATTAAAGGCCGCCTAGAGGAAGAAAACAAAAGATC
ATCTTTTTGCTGAATTGAGGCTTAGCTACATTCTTAAGATGTTCTTTTTTTTTTCCAAAT
CTAAGCCTTGACATTCTTATAAACTACGTTCTTATAAAAAATAATGCGTGTAATGCCGTT
ACCAATTGTTACAAAGTAGTTTTTTTTTCGAAATTTAATAATTTTTGTACAATCTAATAT
TCTGAATGCTTTCTACTAAGTCTTTAAC-----------------TATTGTTAAAATGTC
ACTGCTCCTCCACAGAAATACAATTGTGAAAAGATGATTTGCCGAAAGTGCTATGCCCGT
CTTCCACCGAGGGCCACCAATTGCCGCAAGCGTAGTTGCGGTCACACCAACAACCTTAGG
CCCAAGAAGAAGCTGAAGTAGACTTCCATAACTTGTTGTCACGAGGCGT
> L40F1-H4-2
GGAAGATGGTCGCACTCTCTCTGATTATAACATTCAGGTAGATGTTGCGTATTTTCGTAC
AGCAATGCTAGGTTTTTACTAAA-TTCCATCTTTTATTTTTAATCATGGTGGGTTATCCG
ATTTTACCGACATTACCATCCTAGTAAACACATGTATTGAAATATCTTTGCACATTGCAG
AAAGAATCGACTCTCCATTTGGCGTTGAGGCTCCGAGGCGGGATTATTGAGCCCTCTCTC
AGGATGCTCGCTCAGGTAAAGCATATGGTATTGCATTTCATATGTAATTGGTAGTTCCAT
TTATCAATTTTTTTAGATACGCGCATTATTTTTTATAAGAACGTCTAATTTCTGTTCAAG
GCTTGACGTTCTTATTTAAAACACAATTTAAGGCTTAAACTGTTCTTAAGATGTTCTTAT
TTTTTCCCAACATCTGCCTGGATTCATTAAAGGCCGCCTAGAGGAAGAAAACAAAAGATC
ATCTTTTTGCTGAATTGAGGCTTAGCTACATTCTTAAGATGTTCTTTTTTTTTTCCAAAT
CTAAGCCTTGACATTCTTATAAACTACGTTCTTATAAAAAATAATGCGTGTAATGCCGTT
ACCAATTGTTACAAAGTAGTTTTTTTTTCGAAATTTAATAATTTTTGTACAATCTAATAT
TCTGAATGCTTTCTACTAAGTCTTTAAC-----------------TATTGTTAAAATGTC
ACTGCTCCTCCACAGAAATACAATTGTGAAAAGATGATTTGCCGAAAGTGCTATGCCCGT
CTTCCACCGAGGGCCACCAATTGCCGCAAGCGTAGTTGCGGTCACACCAACAACCTTAGG
CCCAAGAAGAAGCTGAAGTAGACTTCCATAACTTGTTGTCACGAGGCGT
> L40F1-B5
GGAAGATGGTCGCACTCTCTCTGATTATAACATTCAGGTAGATGTTGCGTATTTTCGTAC
AGCGATGCTAGGCTTTTAATAAAATTCCATCTTTTATTTTTAATCATGGTGGGTTATCCG
ATTTTACCGTCATTACCATCCTAGTAAACACATGTATTAAAATATCTTTGCACATTGCAG
AAAGAATCGACTCTCCATTTGGTGTTGAGGCTCCGAGGCGGGATTATTGAGCCCTCTCTC
AGGATGCTCGCTCAGGTAAAGCATATGGTACTGCATTTCATATGTAATTGGTAGTTCCAT
TTATCGAT-TTTTTTAA-------------------------------------------
------------------------------------------------------------
------------------------------------------------------------
------------------------------------------------------------
-------------------------------------------------ATAATGCCGTT
ACCAATTGTTACAAAGTAGTTTTTTTT-CGAAATTTAATAATTTTTGTACAATCTAATAT
TCTGAATGCTTTCTACTAAGTCTTTAAC-----------------TATTGTTTAAATGTC
ACT-CCCCTCCACAGAAATACAATTGTGAAAAGATGATTTGCCGAAAGTGCTATGCCCGT
CTTCCACCGAGGGCCACCAATTGCCGCAAGCGTAGTTGCGGTCACACCAACAACCTTAGG
CCCAAGAAGAAGCTGGAGTAGACTTTCATAACTTGTTGTCACGAGGCGT
> L40F1-B6
GGAAGATGGTCGCACTCTCTCTGATTATAACATTCAGGTAGATGTTGCGTATTTTCGTAC
AGCAATGCTAGGTTTTTACTAAA-TTCCATCTTTTATTTTTAATCATGGTGGGTTATCCG
ATTTTACCGACATTACCATCCTAGTAAACACATGTATTGAAATATCTTTGCCCATTGCAG
AAAGAATCGACTCTCCATTTGGTGTTGAGGCTCCGAGGCGGGATTATTGAGCCCTCTCTC
AGGATGCTCGCTCAGGTAAAGCATATGGTATAGCATTTCATATGTAATTGGTAGTTCCAT
TTATCGAT-TTTCTTAA-------------------------------------------
------------------------------------------------------------
------------------------------------------------------------
------------------------------------------------------------
-------------------------------------------------ATAATGCCGTT
ACCAATTGTTACAAAGTAGTTTTTTTT-CGAAATTTAATAATTTTTGTACAATCTAATAT
TCTGAATGCTTTCTACTAAGTCTTTAAC-----------------TATTGTTTAAATGTC
ACT-CTCCTCCACAGAAATACAATTGTGAAAAGATGATTTGCCGAAAGTGCTATGCCCGT
CTTCCACCGAGGGCCACCAATTGCCGCAAGCGTAGTTGCGGTCACACCAACAACCTTAGG
CCCAAGAAGAAGCTGAAGTAGACTTTCATAACTTGTTGTCACGAGGCGT
> L40F1-H6
GGAAGATGGTCGCACTCTCTCTGATTATAACATTCAGGTAGATGTTGCGTATTTTCGTAC
AGCAATGCTAGGTTTTTACTAAA-TTCCATCTTTTATTTTTAATCATGGTGGGTTATCCG
ATTTTACCGACATTACCATCCTAGTAAACACATGTATTGAAATATCTTTGCCCATTGCAG
AAAGAATCGACTCTCCATTTGGTGTTGAGGCTCCGAGGCGGGATTATTGAGCCCTCTCTC
AGGATGCTCGCTCAGGTAAAGCATATGGTATTGCATTTCATATGTAATTGGTAGTTCCAT
TTATCGAT-TTTTTTAA-------------------------------------------
------------------------------------------------------------
------------------------------------------------------------
------------------------------------------------------------
-------------------------------------------------ATAATGCCGTT
ACCAATTGTTACAAAGTAGTTTTTTTT-CGAAATTTAATAATTTTTGTACAATCTAATAT
TCTGAATGCTTTCTACTAAGTCTTTAAC-----------------TATTGTTTAAATGTC
ACT-CTCCTCCACAGAAATACAATTGTGAAAAGATGATTTGCCGAAAGTGCTATGCCCGT
CTTCCACCGAGGGCCACCAATTGCCGCAAGCGTAGTTGCGGTCACACCAACAACCTTAGG
CCCAAGAAGAAGCTGAAGTAGACTTTCATAACTTGTTGTCACGAGGCGT
> L40F1-B7
GGAAGATGGTCGCACTCTCTCTGATTATAACATTCAGGTAGATGTTGCGTATTTTAGTAC
AGCAATGCTAGGTTTTTACTAAA-TTACATCTCTTATTTTTAATCATGGTGGGTTATCCG
ATTTTACCGACATTACCATCCTAGTAAACACGTGTATTGAAATATCTTTGCACATTGCAG
AAAGAATCGACTCTCCATTTGGTGTTGAGGCTCCGAGGCGGGATTATTGAGCCCTCTCTC
AGGATGCTCGCTCAGGTAAAGCATATGGTATTGCATTTCATATGTAATTGGTAGTTCCAT
TTATCGTTTTTTTTTAA-------------------------------------------
------------------------------------------------------------
------------------------------------------------------------
------------------------------------------------------------
-------------------------------------------------ATAATGCCGTT
ACCAATTGTTACAAATTAGTTTTTTTT-CTAAATTTAATAATTTTTGTACAATCTAATAT
TCTGAATGCTTTCTACTAAGTCTTTAAC-----------------TATTGTTTAAATGTC
ACT-CTCCTCCACAGAAATACAATTGTGAAAAGATGATTTGCCGAAAGTGCTATGCCCGT
CTTCCACCGAGGGCCACCAATTGCCGCAAGCGTAGTTGCGGTCACACCAACAACCTTAGG
CCCAAGAAGAAGCTGAAGTAGACTTTCATAACTTGTTGTCACGAGGCGT
> L40F1-H7
GGAAGATGGTCGCACTCTCTCTGATTATAACATTCAGGTAGATGTTGCGTATTTTAGTAC
AGCAATGCTAGGTTTTTACTAAA-TTACATCTCTTATTTTTAATCATGGTGGGTTATCCG
ATTTTACCGACATTACCATCCTAGTAAACACGTGTATTGAAATATCTTTGCACATTGCAG
AAAGAATCGACTCTCCATTTGGTGTTGAGGCTCCGAGGCGGGATTATTGAGCCCTCTCTC
AGGATGCTCGCTCAGGTAAAGCATATGGTATTGCATTTCATATGTAATTGGTAGTTCCAT
TTATCGTTTTTTTTTAA-------------------------------------------
------------------------------------------------------------
------------------------------------------------------------
------------------------------------------------------------
-------------------------------------------------ATAATGCCGTT
ACCAATTGTTACAAATTAGTTTTTTTT-CTAAATTTAATAATTTTTGTACAATCTAATAT
TCTGAATGCTTTCTACTAAGTCTTTAAC-----------------TATTGTTTAAATGTC
ACT-CTCCTCCACAGAAATACAATTGTGAAAAGATGATTTGCCGAAAGTGCTATGCCCGT
CTTCCACCGAGGGCCACCAATTGCCGCAAGCGTAGTTGCGGTCACACCAACAACCTTAGG
CCCAAGAAGAAGCTGAAGTAGACTTTCATAACTTGTTGTCACGAGGCGT
> L40F1-B8
GGAAGATGGTCGCACTCTCTCTGATTATAACATTCAGGTAGATGTTGCGTATTTTAGTAC
AGCAATGCTAGGTTTTTACTAAA-TTACATCTCTTATTTTTAATCATGGTGGGTTATCCG
ATTTTACCGACATTACCATCCTAGTAAACACATGTATTGAAATATCTTTGCACATTGCAG
AAAGAATCGACTCTCCATTTGGTGTTGAGGCTCCGAGGCGGGATTATTGAGCCCTCTCTC
AGGATGCTCGCTCAGGTAAAGCATATGGTATTGCATTTCATATGTAATTGGTAGTTCCAT
TTATCGTTTTTTTTTAA-------------------------------------------
------------------------------------------------------------
------------------------------------------------------------
------------------------------------------------------------
-------------------------------------------------ATAATGCCGTT
ACCAATTGTTACAAATTAGTTTTTTTT-TTAAATTTAATAATTTTTGTACAATCTAATAT
TCTGAATGCTTTCTACTAAGTCTTTAAC-----------------TATTGTTTAAATGTC
ACT-CTCCTCCACAGAAATACAATTGTGAAAAGATGATTTGCCGAAAGTGCTATGCCCGT
CTTCCACCGAGGGCCACCAATTGCCGCAAGCGTAGTTGCGGTCACACCAACAACCTTAGG
CCCAAGAAGAAGCTGAAGTAGACTTTCATAACTTGTTGTCACGAGGCGT
> L40F1-H8
GGAAGATGGTCGCACTCTCTCTGATTATAACATTCAGGTAGATGTTGCGTATTATAGTAC
AGCAATGCTAGGTTTTTACTAAA-TTACATCTCTTATTTTTAATCATGGTGGGTTATCCG
ATTTTACCGACATTACCATCCTAGTTAACACATGTATTGAAATATCTTTGCACATTGCAG
AAAGAATCGACTCTCCATTTGGTGTTGAGGCTCCGAGGCGGGATTATTGAGCCCTCTCTC
AGGATGCTCGCTCAGGCAAAGCATATGGTATTGCATTTCATATGTAATTGGTAGTTCCAT
TTATCGTTTTTTTTTAA-------------------------------------------
------------------------------------------------------------
------------------------------------------------------------
------------------------------------------------------------
-------------------------------------------------ATAATGCCGTT
ACCAATTGTTACAAATTAGTTTTTTTT-TTAAATTTAATAATTTTTGTACAATCTAATAT
TCTGAATGCTTTCTACTAAGTCTTTAAC-----------------TATTGTTTAAATGTC
ACT-CTCCTCCACAGAAATACAATTGTGAAAAGATGATTTGCCGAAAGTGCTATGCCCGT
CTTCCACCGAGGGCCACCAACTGCCGCAAGCGTAGTTGCGGTCACACCAACAACCTTAGG
CCCAAGAAGAAGCTGAAGTAGACTTTCATAACTTGTTGTCACGAGGCGT
> L40F1-B9
GGAAGATGGTCGCACTCTCTCTGATTATAGCATTCAGGTAGATGTTGCGTATTTTCGTAC
AGCAATGCTAGGTTTTTACTAAA-TTCCATCCTTTATTTTTAATCATGGTGGGTTATCCA
ATTTTACCGACATTACCATCCTAGTAAACACATGTATTGAAATATCTTTGCACATTGCAG
AAAGAATCGACTCTCCATTTGGTGTTGAGGCTCCGAGGCGGGATTATTGAGCCCTCTCTC
AGGATGCTCGCTCAGGTAAAGCATATGGTATTGCATTTCATATGTAATTGGTAGTTCCAT
TTATCGTTTTTTTTAAA-------------------------------------------
------------------------------------------------------------
------------------------------------------------------------
------------------------------------------------------------
-------------------------------------------------ATAATGCCGTT
ACCAATTGTTACAAATTAGTTTTTTTT-CTAAATTTAATAATTTTTGTACAATCTAATAT
TCTGAATGCTTTCTACTAAGTCTTTAAC-----------------TATTGTTTAAATGTC
ACT-ATCCTCCACAGAAATACAATTGTGAAAAGATGATTTGCCGAAAGTGCTATGCCCGT
CTTCCACCGAGGGCCACCAATTGCCGCAAGCGTAGTTGCGGTCACACCAACAACCTTAGG
CCCAAGAAGAAGCTGAAGTAGACTTTCATAACTTGTTGTCACGAGGCGT
> L40F1-H9
GGAAGATGGTCGCACTCTCTCTGATTATAACACTCAGGTAGATGTTGCGTATTTTCGTAC
AGCAATGCTAGGTTTTTACTAAA-TTCCATCTTTTGTTTTTAATCATGGTGGGTTATCCG
ATTTTACCGACATTACCATCCTAGTAAACACATGTATTGAAATATCTTTGCCCATTGCAG
AAAGAATCGACTCTCCATTTGGTGTTGAGGCTCCGAGGCGGGATTATTGAGCCCTCTCTC
AGGATGCTCGCTCTGGTAAAGCATATGGTATTGCATTTCATATGTAATTGGTAGTTCCAT
TTATCGATTTTTTTAAA-------------------------------------------
------------------------------------------------------------
------------------------------------------------------------
------------------------------------------------------------
--------------------------------------------------TAATGCCGTT
ACCAATTGTTACAAAGTAGTTTTTTTT-CGAAATTTAATAATTTTTGTACAATCTAATAT
TCTGAATGCTTTCTACTAAGTCTTTAAC-----------------TATTGTTTAAATGTC
ACT-CTCCTCCACAGAAATACAATTGTGAAAAGATGATTTGCCGAAAGTGCTATGCCCGT
CTTCCACCGAGGGCCACCAATTGCCGCAAGCGTAGTTGCGGTCACACCAATAACCTTAGG
CCCAAGAAGAAGCTGAAGTAGACTTTCATAACTTGTTGTCACGAGGCGT
> L40F1_Coding
GGAAGATGGTCGCACTCTCTCTGATTATAACATTCAG-----------------------
------------------------------------------------------------
------------------------------------------------------------
AAAGAATCGACTCTCCATTTGGTGTTGAGGCTCCGAGGCGGGATTATTGAGCCCTCTCTC
AGGATGCTCGCTCAG---------------------------------------------
------------------------------------------------------------
------------------------------------------------------------
------------------------------------------------------------
------------------------------------------------------------
------------------------------------------------------------
------------------------------------------------------------
------------------------------------------------------------
---------------AAATACAATTGTGAAAAGATGATTTGCCGAAAGTGCTATGCCCGT
CTTCCACCGAGGGCCACCAATTGCCGCAAGCGTAGTTGCGGTCACACCAACAACCTTAGG
CCCAAGAAGAAGCTGAAGTAG----------------------------
