# Supplementary material for: Chætognath transcriptome reveals ancestral and unique features among bilaterians
Source: Genome Biol. 2008 Jun 4;9(6):R94. doi: 10.1186/gb-2008-9-6-r94 (PMC2481426; doi:10.1186/gb-2008-9-6-r94)
Supplement: Additional data file 14 — Sequences were amplified from the body (B) or head (H) of individuals as indicated in the sequence name. [file gb-2008-9-6-r94-S14.fast]

> L40F2_Primers
TGCGTTTGCGTGGAGGTATC----------------------------------------
------------------------------------------------------------
------------------------------------------------------------
------------------------------------------------------------
------------------------------------------------------------
------------------------------------------------------------
------------------------------------------------------------
------------------------------------------------------------
------------------------------------------------------------
------------------------------------------------------------
------------------------------------------------------------
------------------------------------------------------------
------------------------------------------------------------
------------------------------------------------------------
------------------------------GCACACCAACAACCTTCGTCCCAA
> L40F2-B2
TGCGTTTGCGTGGAGGTATCATTGAGCCCTCCCTTCGCATGTTGGCCCAAAAGTACAACT
GCGAAAAGATGATTTGCAGGAAGTGCTACGCCAGGCTGCCTCCAAGGTTATTATGGATGT
TGGGTT-GGGGAAATTTCAAATTGTGGATTAAAAATAAAAACATGGACAAAACTTAATTG
AGTTTTTTCAATTTAAACCTGGTATGGTGGGATCAAAAATCTATCTCAAATAGGTAAATG
AGATTAAAGACAAACTTATTAATGGAATTAAAATTTAGACTCTTCAACCAATAGTTATAG
A-------GTTGAAAATAGGTTTAAATGATAGCTACTGAGTATAGAAT------------
---TTTAAAATCTA---GTTAACTATTTAAGATACTGTTGAGCTTTGGTTTAACAAACTC
CATATGACAAGAGCTCGTTTCATAAAGTAAAATGTTTCATGAATCATGATGCAATAATCT
AAATTGTCATATTTTGGTAATTGCATTCCATTTTCGACCCCCTGGAGATTGACTAACATG
AAAACTGTGCTGAAATAAGATCTAAAAGGGGGTTATTTCATAATGAAAAGCTTCCCCCAT
TTTATTTTGTATTCGCCTT-ATTATACGGGTTGCGAGCACCCATTTGGCTATTGCTTCAG
TTGACATTAATTTTAATATCGTCTAGTAGTAACGGATTTATTTTTTGTTGGATTTCATTT
TT-GGTATCTTAGCCAATACTATTGGGCTCAAATCTCACAAAATTGCAGGCATTAGTTTA
AAACGTTTTTAAATTGAGGCCCTTTTT-AAATGTTATCCTGATATCCTTCAACATTATAG
GGCCACCAATTGTCGTAAACGAAGCTGCGGGCACACCAACAACCTTCGTCCCAA
> L40F2-H2
TGCGTTTGCGTGGAGGTATCATTGAGCCCTCCCTCCGCATGTTGGCCCAAAAGTACAACT
GCGAAAAGATGATTTGCAGGAAGTGCTACGTCAGGCTGCCTCCAAGGTTATTATGGATGT
TGGGTT-GGGGAAATTTCAAATTGTGGATTAAAAATAAAAACATGGACAAAACTTAATTG
AGTTTTTTCAATTTAAACCTGGTATGGTGGGATCAAAAATCTATCTCAAATAGGTAAATG
AGATTAAAGACAAACTTATTAATGGAATTAAAATTTAGACTCTTCAACCAATAGTTATAG
A-------GTTGAAAATAGGTTTAAATGATAGCTACTGAGTATAGAAT------------
---TTTAAAATCTA---GTTAACTATTTAAGATACTGTTGAGCTTTGGTTTAACAAACTC
CATATGACAAGAGCTCGTTTCATAAAGTAAAATGTTTCATGAATCATGATGCAATAATCT
AAATTGTCATATTTTGGTAATTGCATTCCATTTTCGACCCCCTGGAGATTGACTAACATG
AAAACTGTGCTGAAATAAGATCTAAATGGGTGTTATTTCATAATGAAAAGCTTCCCCCAT
TTTATTTTGTATTCGCCTT-ATTATACGGGTTGCGAGCACCCATTTGGCTATTGCTTCAG
TTGACATTAATTTTAATATCGTCTAGTAGTAACGGATTTATTTTTTGTTGGATTTCATTT
TT-GGTATCTTAGCCAATACTATTGGGCTCAAATCTCACAAAATTGCAGGCATTAGTTTA
AAACGTTTTTAAATTGAGGCCTTTTTT-AAATGTTATCCTGATATCCTTCAACATTATAG
GGCCACCAATTGTCGTAAACGAAGCTGCGGGCACACCAACAACCTTCGTCCCAA
> L40F2-B3
TGCGTTTGCGTGGAGGTATCATTGAGCCCTCCCTTCGCATGTTGGCCCAAAAGTACAACT
GCGAAAAGATGATTTGCAGGAAGTGCTACGCCAGGCTGCCTCCAAGGTTATTATGGATGT
TGGGTT-GGGGAAATTTCTAATTGTGGATTAAAAATAAAAACTTAGACAGAACTTAATGG
AGTTTTTAAAATTTAAACCTGGTATGGTGGGTTCAAAAATCTATCTCAAATAGGTAA-TG
AGATTAAAGACAAACTTATTAAAGGAATTAAAATTTAGTCTCTTCAACCAATAGTTATAG
AATATAGAGTTGAAAATAGGTTTGAATGATAGCTACTGAGTATAGAAC------------
---TTTAAAATCTA---GTTA-CTATTTAAGATACTGTTGAGCTCTGGTTTAACAAACTC
CATATGACAAGAGCTCGTTTCATAAAGTAAAATGTTTCATGA-------TGCAATAATCT
AAATTGTCATATTTTGGTAATTGCATTCCATTTTCGACCCCCTGGAGATTGACTAACATG
AAAACTGTGCTGAAATAGGATCTAAATGGGTGTTATTTCATAATGAAAAGCTTCCCCCAT
TTTATTTTGTATTCGCCTT-TTTATACGGGTTGCGAGCACCCATTTGGCTATTGCTTCAG
TTGACATTAATTTTAATATCGTCTAGTAGTAACGGATTTATTTTTTGTTTGATTTCATTT
TT-GGTATCTTAGCCAATACTATTGGGCTCAAATCTCACAAAATTGCTGGCATTAGTATA
AAACGTTTTTAAATTGAGGCCTTTTTT-AAATGTTATCCTGATATCCTTCAACATTATAG
GGCCACCAATTGTCGTAAACGAAGCTGCGGGCACACCAACAACCTTCGTCCCAA
> L40F2-H3
TGCGTTTGCGTGGAGGTATCATTGAGCCCTCCCTTCGCATGTTGGCCCAAAAGTACAACT
GCGAAAAGATGATTTGCAGGAAGTGCTACGCCAGGCTGCCTCCAAGGTTATTATGGATGT
TGGGTT-GGGGAAATTTCTAATTGTGGATTAAAAATAAAA-CTTAGACAGAACTTAATGG
AGTTTTTAAAATTTAAACCTGGTATGGTGGGTTCAAAAATCTATCTCAAATAGGTAAATG
AGATTAAAGACAAACTTATTAAAGGAATTAAAATTTAGTCTCTTCAACCAATAGTTATAG
AATATAGAGTTGAAAATAGGTTTGAATGATAGCTACTGAGTATAGAAT------------
---TTTAAAATCTA---GTTA-CTATTTAAGATACTGTTGAGCTCTGGTTTAACAAACTC
CATATGACAAGAGCTCGTTTCATAAAGTAAAATGTTTCATGA-------TGCAATAATCT
AAATTGTCATATTTTGGTAATTGCATTCCATTTTCGACCCCCTGGAGATTGACTAACATG
AAAACTGTGCTGAAATAGGATCTAAATGGGTGTTATTTCATAATGAAAAGCTTCCCCCAT
TTTATTTTGTATTCGCCTT-TTTATACGGGTTGCGAGCACCCATTTGGCTATTGCTTCAG
TTGACATTAATTTTAATATCGTCTAGTAGTAACGGATTTATTTTTTGTTTGATTTCATTT
TT-GGTATCTTAGCCAATACTATTGGGCTCAAATCTCACAAAATTGCTGGCATTAGTATA
AAACGTTTTTAAATTGAGGCCTTTTTT-AAATGTTATCCTGATATCCTTCAACATTATAG
GGCCACCAATTGTCGTAAACGAAGCTGCGGGCACACCAACAACCTTCGTCCCAA
> L40F2-B4-1
TGCGTTTGCGTGGAGGTATCATTGAGCCCTCCCTTCGCATGTTGGCCCAAAAGTACAACT
GCGAAAAGATGATTTGCAGGAAGTGCTACGTCAGGCTGCCTCCAAGGTTATTATGGATTT
TGGGTT-GGGGAAATTTCTATTTGTGGATTAAAAAAAAAAACTTAGACAGAACTTAATTG
CGTTTTTTCAAATTAAACCTGGTATGGTGGGTTCAAAAATCTATCTCAATTAGGTAAATG
AGATTAAAGACAAACTTATTAATGGAATTAAAATTTAGTCTCTTCAACCAATAGTTATAG
A-------GTTGAAAATAGGTTTGAATGATAGCTACTGAGTTTTAAATTCTAATTTAGTT
AATTTTAAAATTTAACTATTAACTATTTAAGATACTGTTGAGCTCTGGTTTAACAAACTC
CATATGACAAGAGCTCGTTTCATAAAGTAAAATGTTTCATGA-------TGCAATAATCT
AAATTGTCATATTTTGGTAATTGCATTCCATTTTCGACCCCCTGGAGATTGACTAACATG
AAAACTGTGCTGAAATAGGATCTAAATGGGTGTTATTTCATAATGAAAAGCTTCCCCCAT
TTTATTTTGTATTCGCCTT-ATTATACGGGTTGCGAGCACCCATTTGGCCATTGCTTCAG
TTGACATTAATTTTAATATAGTCTAGTAGTAACGGATTCATTTTTTGTTAGATTTCATTT
TT-GGTATCTTAGCCAATACTATTGGGCTCAAATCTCACAAAATTGCAGGCATTAGTATA
AAACTTTTTTAAATTGAGGCCTCTTTT-AAATGTTATCCTGATATCCTTAAACATTATAG
GGCCACCAATTGTCGTAAACGAAGCTGCGGGCACACCAACAACCTTCGTCCCAA
> L40F2-B4-2
TGCGTTTGCGTGGAGGTATCATTGAGCCCTCCCTTCGCATGTTGGCCCAAAAGTACAACT
GCGAAAAGATGATTTGCAGGAGGTGCTACGCCAGGCTGCCTCCAAGGTTATTATGGATTT
TGGGTT-GGGGAAATTTCTATTTGTGGATTAAAAAAAAAAACTTAGACAGAACTTAATTG
CGTTTTTTCAATTTAAACCTGGTATGGTGGGTTCAAAAATCTATCTCAATTAGGTAAATG
AGATTAAAGACAAACTTATTAATGGAATTAAAATTTAGTCTCTTCAACCAATAGTTATAG
A-------GTTGAAAATAGGTTTGAATGATAGCTACTGAGTTTTAAATTCTAATTTAGTT
AATTTTAAAATCTAACTATTAACTATTTAAGATACTGTTGAGCTCTGGTTTAACAAACTC
CATATGACAAGAGCTCGTTTCATAAAGTAAAATGTTTCATGA-------TGCAATAATCT
AAATTGTCATATTTTGGTAATTGCATTCCATTTTCGACCCCCTGGAGATTGACTAACATG
AAAACTGTGCTGAAATAGGATCTAAATGGGTGTTATTTCATAATGAAAAGCTTCCCCCAT
TTTATTTTGTATTCGCCTT-ATTATACGGGTTGCGAGCACCCATTTGGCCATTGCTTCAG
TTGACATTAATTTTAATATAGTCTAGTAGTAACGGATTCATTTTTTGTTAGATTTCATTT
TT-GGTATCTTAGCCAATACTATTGGGCTCAAATCTCACAAAATTGCAGGCATTAGTATA
AAACTTTTTTAAATTGAGGCCTTTTTT-AAATGTTATCCTGATATCCTTAAACATTATAG
GGCCACCAATTGTCGTAAACGAAGCTGCGGGCACACCAACAACCTTCGTCCCAA
> L40F2-H4
TGCGTTTGCGTGGAGGTATCATTGAGCCCTCCCTTCGCATGTTGGCCCAACAGTACAACT
GCGAAAAGATGATTTGCAGGAAGTGCTACGCCAGGCTGCCTCCAAGGTTATTATGGATGT
TGGGTT-GGGGAAATTTCAAATTGTGGATTAAAAATAAAAACTTAGACAGAACTTAATTG
AGTTTTTTCAATTTAAACCTGGTATGGTGGGTTCAAAAATCTATCTCAA--------ATG
AGATTAAAGACAAACTTATAAAAGGAATTAAAATTTAGTCTCTTCAACCAATAGTTATAG
A-------GCTGAAAATAGGTTTGAATGATAGCTACTGAGTGTAGAAT------------
---TTTAAAATCTA---GTTAACTATTTAAGATACTGTTGAGCTCTGGTTTAACAAACTC
CATATGACAAGAGCTCGTTTCATAAAGTAAAATGTTTCATGA-------TGCAATAATCT
AAATTGTCATATTTTGGTAATTGGATTCCATTTTCGACCCCCTGGAGATTGACTAACATG
AAAACTGTGCTGAAATAGGATCTAAATGGGTGTTATTACATAATGAAAAGCTTCCCCCAT
TTTATTTTGTATTCGCCTT-ATTATACGGGTTGCGAGCACCCATTTGGCCATTGCTTCAG
TTGACATTAATTTTAATATAGTCTAGTAGTAACGGATTCATTTTTTGTTA----------
-------TCTTAGCCAATACTATTGGGCTCAAATCTCACAAAATTGCAGGCATTAGTATA
AAACTTTTTTAAATCGAGGCCTTTTTT-AAATGTTATCCTGATATCCTTCAACATTATAG
GGCCACCAATTGTCGTAAACGAAGCTGCGGGCACACCAACAACCTTCGTCCCAA
> L40F2-B5
TGCGTTTGCGTGGAGGTATCATTGAGCCCTCCCTTCGCATGTTGGCCCAAAAGTACAACT
GCGAAAAGATGATTTGCAGGAAGTGCTACGCCAGGCTGCCTCCAAGGTTATTATGGATGT
TGGGTT-GGGGAAATTTCAAATTGTGGATTAAAAATAAAAACTTAGACAGAACTTAATTG
AGTTTTTTCAATTTAAACGTGGTATGGTGGGTTCAAAAATCTATCTCAAATAGGTAAATG
AGATTAAAGACAAACTTATTAATGGAATTAAAATTTAGTCTCTTCAACCAATAGTTATAG
A-------GTTGAAAATAGGTTTAAATGATAGCTACTGAGTATAGAAT------------
---TTTAAAATCTA---GTTAACTATTTAAGATACTGTTGAGCTCTGGTTTAACGAACTC
CATATGACAAGAGCTCGTTTCACAAAGTAAAATGTTTCATGA-------TGCAATAATCT
AAATTGTCATATTTTGGTAATTGCATTCCATTTTCGACCCCCTGGAGATTGACTAACATG
AAAACTGTGCTGAAATAGGTTCTAAATGGGTGTTATTTCATAATGAAAAGCTTCCCCCAT
TTTATTTTGTATTCGCCTT-ATTATACGGGTTGCGAGCACCCATTTGGCCATTGCTTCAG
TTGGCATTAATTTTAATATCGTCTAGTAGTAACGGATTTATTTTTTATTAGATTTCATTT
TTTGGTATCTTAGCCAATACTATTGGGCTCAAATCTCACAAAATTTCAGGCATTAGTATA
AAACGTTTTTAAATTGAGGCCTTTTTT-AAATGTTATCCTGATATCCTTCAACATTATAG
GGCCACCAATTGTCGTAAACGAAGCTGCGGGCACACCAACAACCTTCGTCCCAA
> L40F2-B6-1
TGCGTTTGCGTGGAGGTATCATTGAGCCCTCCCTTCGCATGTTGGCCCAAAAGTACAACT
GCGAAAAGATGATTTGCAGAAAGTGCTACGCCAGGCTGCCTCCAAGGTTATTATGGATGT
TGGGTT-GGGGAAATTTCAAATTGTGGATTAAAAATAAAAACATGGACAAAACTTAATTG
AGTTTTTTCAATTTAAACCTGGTATGGTGGGATCAAAAATCTATCTCAAATAGGTAAAT-
--------------------AATGGAATTAAAATTTAGACTCTTCAACCAATAGTTATAG
A-------GTTGAAAATAGGTTTAAATGATAGCTACTGAGTATAGAAT------------
---TTTAAAATCTA---GTTAACTACTTAAGATACTGTTGAGCTTTGGTTTAACAAACTC
CATATGACAAGAGCTCGTTTCATAAAGTAAAATGTTTCATGAATCATGATGCAATAATCT
AAATTGTCATATTTTGGTAATTGCATTCCATTTTCGACCCCCTGGAGATTGACTAACATG
AAAACTGTGCTGAAATAAGATCTAAATGGGTGTTATTTCATAATGAAAAGCTTCCCCCAT
TTTATTTTGTATTCGCCTT-ATTATACGGGTTGCGAGCACCCATTTGGCTATTGCTTCAG
TTGACATTAATTTTAATATCGTCTAGTAGTAACGGATTTATTTTTTGTTAGATTTCATTT
TT-GGTATCTTAGCCAATACTATTGGGCTCAAATCTCACAAAATTGCAGGCATTAGTATA
AAACGTTTTTAAATTGAGGCCTTTTTT-ATATGTTATCCTGATATCCTTCAACATTATAG
GGCCACCAATTGTCGTAAACGAAGCTGCGGGCACACCAACAACCTTCGTCCCAA
> L40F2-B6-2
TGCGTTTGCGTGGAGGTATCATTGAGCCCTCCCTTCGCATGTTGGCCCAAAAGTACAACT
GCGAAAAGATGATTTGCAGGAAGTGCTACGCCAGGCTGCCTCCAAGGTTATTATGGATTT
TGGGTT-GGGGAAATTTCAAATTGTGGATTAAAAATAAAAACATGGACAAAACTTAATTG
AGTTTTTTCAATTTAGACCTGGTATGGTGGGATCAAAAATCTATCTCAAATAGGTAAAT-
--------------------AATGGAATTAAAATTTAGACTCTTCAACCAATAGTTATAG
A-------GTTGAAAATAGGTTTAAATGATAGCTACTGAGTATAGAAT------------
---TTTAAAATCTA---GTTAACTATTTAAGATACTGTTGAGCTTTGGTTTAACAAACTC
CATATGACAAGAGCTCGTTTCATAAAGTAAAATGTTTCATGAATCATGATGCAATAATCT
AAATTGTCATATTTTGGTAATTGCATTCCATTTTCGACCCCCTGGAGATTGACTAACATG
AAAACTGTGCTGAAATAAGATCTAAATGGGTGTTATTTCATAATGAAAAGCTTCCCCCAT
TTTATTTTGTATTCGCCTT-ATTATACGGGTTGCGAGCACCCATTTGGCTATTGCTTCAG
TCGACATTAATTTTAATATCGTCTAGTAGTAACGGATTTATTTTTTGTTAGATTTCATTT
TT-GGTATCTTAGCCAATACTATTGGGCTCAAATCTCACGAAATTGCAGGCATTAGTATA
AAACGTTTTTAAATTGAGGCCTTTTTT-AAATGTTATCCTGATATCCTTCAACATTATAG
GGCCACCAATTGTCGTAAACGAAGCTGCGGGCACACCAACAACCTTCGTCCCAA
> L40F2-H6
TGCGTTTGCGTGGAGGTATCATTGAGCCCTCCCTTCGCATGTTGGCCCAAAAGTACAACT
GCGAAAAGATGATTTGCAGGAAGTGCTACGCCAGGCTGCCTCCAAGGTTATTATGGATTT
TGGGTT-GGGGAAATTTCAAATTGTGGATTAAAAATAAAAACTTAGACAGAACTTAATTG
AGTTTTTTCAATTTAAACCTGGTATGGTGGGTTCAAAAATCTATCGCAAATAGGTAAATG
AGATTAAAGACAAACTTATTAATGGAATTAAAATTTAGTCTCTTCAACCAATAGTTATAG
A-------GTTGAAAATAGGTTTGAATGATAGCTACTGAGTTTTAAATTCTAATTTAGTT
AATTTTAAAATCTA---GTTAACTATTTAAGATACTGTTGAGCTCTGGTTTAACAAACTC
CATATGACAAGAGCTCGTTTCATAAAGTAAAATGTTTCATGA-------TGCAATAATCT
AAATTGTCATATTTTGGTAATTGGATTCCATTTTCGACCCCCTGGAGATTGACTAACATG
AAAACTGTGCTGAAATAGGATCTAAATGGGTGTTATTTCATAATGAAAAGCTTCCCCCAT
TTTATTTTGTATTCGCCTT-ATTATACGGGTTGCGAGCACCCATTTGGCCATTGCTTCAG
TTGACATTAATTTTAATATAGTCTAGTAGTAACGGATTCATTTTTTGTTA----------
-------TCTTAGCCAATACTATTGGGCTCAAATCTCACAAAATTGCAGGCATTAGTATA
AAACTTTTTTAAATTGAGGCCTTTTTT-AAATGTTATCCTGATATCCTTCAACATTATAG
GGCCACCAATTGTCGTAAACGAAGCTGCGGGCACACCAACAACCTTCGTCCCAA
> L40F2-B7
TGCGTTTGCGTGGAGGTATCATTGAGCCCTCCCTTCGCATGTTGGCCCAAAAGTACAACT
GCGAAAAGATGATTTGCAGGAAGTGCTACGCCAGGCTGCCTCCAAGGTTATTATGGATTT
TGGGTT-GGGGAAATTTCTATTTGTGGATTAAAAAAAAAAACTTAGACAGAACTTAATTG
CGTTTTTTCAAATTAAACCTGGTATGGTGGGTTCAAAAATCTATCTCAATTAGGTAAATG
AGATTAAAGACAAACTTATTAATGGAATTAAAATTTAGTCTCTTCAACCAATAGTTATAG
A-------GTTGAAAATAGGTTTGAATGATAGCTACTGAGTTTTAAATTCTAATTTAGTT
AATTTTAAAATCTAACTATTAACTATTTAAGATACTGTTGAGATCTGGTTTAACAAACTC
CATATGACAAGAGCTCGTTTCATAAAGTAAAATGTTTCATGA-------TGCAATAATCT
AAATTGTCATATTTTGGTAATTGCATTCCATTTTCGACCCCCTGGAGATTGACTAACATG
AAAACTGTGCTGAAATAGGATCTAAATGGGTGTTATTTCATAATGAAAAGCTTCCCCCAT
TTTATTTTGTATTCGCCTT-ATTATACGGGTTGCGAGCACCCATTTGGCCATTGCTTCAG
TTGACATTAACTTTAATATAGTCTAGTAGTAACGGATTCATTTTTTGTTAGATTTCATTT
TT-GGTATCTTAGCCAATACTATTGGGCTCAAATCTCACAAAATTGCAGGCATTAGTATA
AAACTTTTTTAAATTGAGGCCTTTTTT-AAATGTTATCCTGATATCCTTAAACATTATAG
GGCCACCAATTGTCGTAAACGAAGCTGCGGGCACACCAACAACCTTCGTCCCAA
> L40F2-B8
TGCGTTTGCGTGGAGGTATCATTGAGCCCTCCCTTCGCATGTTGGCCCAAAAGTACAACT
GCGAAAAGATGATTTGCAGGAAATGCTACGCCAGGCTGCCTCCAAGGTTATTATGGATGT
TGGGTTTGGGGAAATTTCAAATTGTGGATTAAAAATAAAAACTTA-----------ATTT
TGTTTTTTCAATTTAAACCTGGTATGGGGGGTTCAAAAATCTATCTCAAATAGGTAAATG
AGATTAAAGACAAACTTATTAATGGAA---------------------------------
------------------------------------------------------------
------------------------------------------------------------
------------------------------AATGTTTCATGA-------TGCAATAATCT
AAATTGTCATATTTTGGTAATTGCATT--------GACCCCCTGGAGATTGACTAACATG
AAAACTGTGCTGAAATAGGATCTAAATGGGTGTTATTTCATAATGAAAAGCTTCCCCCAT
TTTATTTTGTATTCGCCTTTATTATACGGGTTGCGAGAACCCATTTGGCCATTGCTTCAG
TTGACATTAATTTTAATATCGTCTAGTAGTAACGGATTTATTTTTTGTTAGATTTCATTT
TT-GGTATCTTAGCCAATACTATTGGGCTCAAATCTCACAAAATTTCAGGCATTAGTATA
AAACGTTTTTAAATTGAGGCCTTTTTTTAAATGTTATCCTGATATCCTTCAACATTATAG
GGCCACCAATTGTCGTAAACGAAGCTGCGGGCACACCAACAACCTTCGTCCCAA
> L40F2-H8
TGCGTTTGCGTGGAGGTATCATTGAGCCCTCCCTTCGCATGTTGGCCCAAAAGTACAACT
GCGAAAAGATGATTTGCAGGAAGTGCTACGCCAGGCTGCCTCCAAGGTTATTATGGATGT
TGGGTT-GGGGAAATTTCTAATTGTGGATTAAAAATAAAAACTTAGACAGAACTTAGTTG
AGTTTTTTCAATTTAAACCTGGTATGGTAGGTTCAAAAATCTATCTC-------------
------------------------------------------------------------
------------------------------------------------------------
----------TCTA---GTTAACTATTTAAGATACTGTTGAGCTCTGGTTTAACAAACTC
CATACGACAAGAGCTCGTTTCATAAAGTAAAATGTTTCATGA-------TGCAATAATCT
AAATTGTCATGTTTTGGTAATTGCATTCCATTTTCGACCCCCTGGTGATTGACTAACATG
AAAACTGTGCTGAAATAGGTTCTAAATGGGTGTTATTTCATAATGAAAAGCTTCCCCCAT
TTTATTTTGTATTCGCCTT-ATTATACGGGTTGCGAGCACCCATTTGGCCATTGCTTCAG
TTGACATTAATTTTAATATCGTCTAGTAGTAACGGATTTATTTTTTGATAGATTTCATTT
TT-GGTATCTTAGCCAATACCATTGGGCTCAAATCTCACAAAATTTCAGGCATTAGTATA
AAACTTTTTTAAATTGAGGCCTTTTTT-AAATGTTATCCTGATATCCTTCAACATTATAG
GGCCACCAATTGTCGTAAACGAAGCTGCGGGCACACCAACAACCTTCGTCCCAA
> L40F2-B9
TGCGTTTGCGTGGAGGTATCATTGAGCCCTCCCTTCGCATGTTGGCCCAAAAGTACAACT
GCGAAAAGATGATTTGCAGGAAGTGCTACGCCAGGCTGCCTCCAAGGTTATTATGGATGT
TGGGTT-GGGGAAATTTCTAATTGTGGATTAAAAATAAAAACCTAGACAGAACTTAGTTG
AGTTTTTTCAATTTAAACCTGGTATGGTAGGTTCAAAAATCTATCTCAAATAGGTAAATG
AGATTAAAGACAAACTTATTAATGGAATTAAAATTAAGTCTCTTCAACCAATAGTTATAG
A-------GTTGAAAATAGGTTTGAATGATAGCTACTGAGTATAGAAT------------
---TTTAAAATCTA---GTTAACTATTTAAGATACTGTTGAGCTCTGGTTTAACAAACTC
CATATGACAAGAGCTCGTTTCATAAAGTAAAATGTTTCATGA-------TGCAATAATCT
AAATTGTCATGTTTTGGTAATTGCACTCCATTTTCGACCCCCTGGTGATTGACTAACATG
AAAACTGTGCTGAAATAGGTTCTAAATGGGTGTTATTTCATAATGAAAAGCTTCCCCCAT
TTTATTTTGTATTCGCCTT-ATTATACGGGTTGCGAGCACCCATTTGGCCATTGCTTCAG
TTGACATTAATTTTAATATCGTCTAGTAGTAACGGATTTATTTTTTGATAGATTTCATTT
TT-GGTATCTTAGCCCATACTATTGGGCTCAAATCTCACAAAATTTCAGGTATTAGTATA
AAACTTTTTTAAATTGAGGCCTTTTTT-AAATGTTATCCTGATATCCTTCAACATTATAG
GGCCACCAATTGTCGTAAACGAAGCTGCGGGCACACCAACAACCTTCGTCCCAA
> L40F2-H9
TGCGTTTGCGTGGAGGTATCATTGAGCCCTCCCTTCGCATGTTGGCCCAAAAGTACAACT
GCGAAAAGATGATTTGCAGGAAGTGCTACGCCAGGCTGCCTCCAAGGTTATTATGGATGT
TGGGTT-GGGGAAATTTCTAATTGTGGATTAAAAATAAAAACCTAGACAGAACTTAGTTG
AGTTTTTTCAATTTAAACCTGGTATGGTAGGTTCAAAAATCTATCTCAAATAGGTAAATG
AGATTAAAGACAAACTTATTAATGGAATTAAAATTAAGTCTCTTCAACCAATAGTTATAG
A-------GTTGAAAATAGGTTTGAATGATAGCTACTGAGTATAGAAT------------
---TTTAAAATCTA---GTTAACTATTTAAGATACTGTTGAGCTCTGGTTTAACAAACTC
CATATGACAAGAGCTCGTTTCATAAAGTAAAATGTTTCATGA-------TGCAATAATCT
AAATTGTCATGTTTTGGTAATTGCATTCCATTTTCGACCCCCTGGTGATTGACTAACATG
AAAACTGTGCTGAAATAGGTTCTAAATGGGTGTTATTTCATAATGAAAAGCTTCCCCCAT
TTTATTTTGTATTCGCCTT-ATTATACGGGTTGCGAGCACCCATTTGGCCATTGCTTCAG
TTGACATTAATTTTAATATCGTCTAGTAGTAACGGATTTATTTTTTGATAGATTTCATTT
TT-GGTATCTTAGCCCATACTATTGGGCTCAAATCTCACAAAATTTCAGGTATTAGTATA
TAACTTTTTTAAATTGAGGCCTTTTTT-AAATGTTATCCTGATATCCTTCAACATTATAG
GGCCACCAATTGTCGTAAACGAAGCTGCGGGCACACCAACAACCTTCGTCCCAA
> L40F2_Coding
TGCGTTTGCGTGGAGGTATCATTGAGCCCTCCCTTCGCATGTTGGCCCAAAAGTACAACT
GCGAAAAGATGATTTGCAGGAAGTGCTACGCCAGGCCGCCTCCAAG--------------
------------------------------------------------------------
------------------------------------------------------------
------------------------------------------------------------
------------------------------------------------------------
------------------------------------------------------------
------------------------------------------------------------
------------------------------------------------------------
------------------------------------------------------------
------------------------------------------------------------
------------------------------------------------------------
------------------------------------------------------------
------------------------------------------------------------
GGCCACCAATTGTCGTAAACGAAGCTGCGGGCACACCAACAACCTTCGTCCCAA
