# Supplementary material for: Chætognath transcriptome reveals ancestral and unique features among bilaterians
Source: Genome Biol. 2008 Jun 4;9(6):R94. doi: 10.1186/gb-2008-9-6-r94 (PMC2481426; doi:10.1186/gb-2008-9-6-r94)
Supplement: Additional data file 15 — All the alignments in Additional data files 15, 16, 17 clearly exhibit lack of a SL motif in the genomic sequence. [file gb-2008-9-6-r94-S15.fast]

>S14_CDS
----------------------------------------------------------------------------
---------------------------------------------------------------------------A
TGGCGCCCAGAAAGCAAAAGAAGGAAGTCGTTGAACAGGTCGTCCAGTTGGGACCTCAGGT---------------
----------------------------------------------------------------------------
----------------------------------------------------------------------------
----------------------------------------------------------------------------
----------------------------TGAGGAAGGCGTGAACGTGTTTGGCGTCGCTCACATCTTCGCCAGCTT
CAACGACACCTTCGTCCACGTGACGGACGTTTCCGGACGCGAGACCATCTGTCGCGTCACTGGCGGGATGAAAGTC
AAGGCGGACAGGGACGAAGCCTCGCCCTACGCCGCCATGTTGGCTGCCCAGGACGTCGCAGAAAGATGCAAACAAC
TAGG------------------------------------------------------------------------
----------------------------------------------------------------------------
----------------------------------------------------------------------------
----------------------------------------------------------------------------
----------------------------------------------------------------------------
----------------------------------------------------------------------------
------------------------------------------CATCACCGCCCTTCACATTCGCCTCCGTGCCACC
GGTGGAGTTCGAACCCGTACCCCTGGACCTGGGGCTCAATCTGCCCTTCGGGCCCTTGCCCGTTCCGGCATGAAGA
TCGGCCGAATCGAGGACGTCACTCCAGTCCCCACAGATTGCACGCGTAGAAAGGGTGGACGACGCGGTCGACGTCT
CTAA------------------------------------------------------------------------
----------------------------------------------------------------------------
----------------------------------------------------------------------------
----------------------------------------------------------------------------
----------------------------------------------------------------------------
----------------------------------------------------------------------------
----------------------------------------------------------------------------
----------------------------------------------------------------------------
----------------------------------------------------------------------------
----------------------------------------------------------------------------
----------------------------------------------------------------------------
----------------------------------------------------------------------------
----------------------------------------------------------------------------
----------------------------------------------------------------------------
----------------------------------------------------------------------------
----------------------------------------------------------------------------
----------------------------------------------------------------------------
----------------------------------------------------------------------------
----------------------------------------------------------------------------
----------------------------------------------------------------------------
----------------------------------------------------------------------------
----------------------------------------------------------------------------
----------------------------------------------------------------------------
----------------------------------------------------------------------------
----------------------------------------------------------------------------
----------------------------------------------------------------------------
---------------------------------------------------------------------------
>S14_EST
----------------------------------------------------------------------------
----------GGAAGCTTATAATTGAGTAGTTTCAATTTGTCTAAACTTTTATTCAGAACTTAAATTTAAAAACAA
TGGCGCCCAGAAAGCAAAAGAAGGAAGTCGTTGAACAGGTCGTCCAGTTGGGACCTCAGGT---------------
----------------------------------------------------------------------------
----------------------------------------------------------------------------
----------------------------------------------------------------------------
----------------------------TGAGGAAGGCGTGAACGTGTTTGGCGTCGCTCACATCTTCGCCAGCTT
CAACGACACCTTCGTCCACGTGACGGACATTTCCGGACGCGAGACCATCTGTCGCGTCACTGGCGGGATGAAAGTC
AAGGCGGACAGGGACGAAGCCTCGCCCTACGCCGCCATGTTGGCTGCCCAGGACGTCGCAGAAAGATGCAAACAAC
TAGG------------------------------------------------------------------------
----------------------------------------------------------------------------
----------------------------------------------------------------------------
----------------------------------------------------------------------------
----------------------------------------------------------------------------
----------------------------------------------------------------------------
------------------------------------------CATCACCGCCCTTCACATTCGCCTCCGTGCCACC
GGTGGAGTTCGAACCCGTACCCCTGGACCTGGGGCTCAATCTGCCCTTCGGGCCCTTGCCCGTTCCGGCATGAAGA
TCGGCCGAATCGAGGACGTCACACCAGTCCCCACAGATTGCACGCGTAGAAAGGGTGGACGACGCGGTCGACGTCT
CTAAACTCAACGGATTTTTCCTTGCCCGCGGGCGTTGATGGAATGGGGAAGCTTCCTTGGGTTCGCCGTATTTGTT
TGGTTTTTGCTCTCGTAAGAAAAAGAAAATGTTGTTTCATCTTTACTGAAAAAATAAGAAAAATATCAGCAATTGT
GTTGATCTAAATTCTTTTTTTCCAAATGTTTTTCCTTTTAAAAAAAAAAAAAAAAAAAAAAAAAAAAAA-------
----------------------------------------------------------------------------
----------------------------------------------------------------------------
----------------------------------------------------------------------------
----------------------------------------------------------------------------
----------------------------------------------------------------------------
----------------------------------------------------------------------------
----------------------------------------------------------------------------
----------------------------------------------------------------------------
----------------------------------------------------------------------------
----------------------------------------------------------------------------
----------------------------------------------------------------------------
----------------------------------------------------------------------------
----------------------------------------------------------------------------
----------------------------------------------------------------------------
----------------------------------------------------------------------------
----------------------------------------------------------------------------
----------------------------------------------------------------------------
----------------------------------------------------------------------------
----------------------------------------------------------------------------
----------------------------------------------------------------------------
----------------------------------------------------------------------------
----------------------------------------------------------------------------
----------------------------------------------------------------------------
---------------------------------------------------------------------------
>16YG13
----------------------------------------------------------------------------
----------GGAAGCTTATTATTAAGTACTACCAATTTGTTTAAACTTTTATTCAGAACTTAAATTTAAAAACAA
TGGTGCCCAGAAAGCAAAAGAAGGAAGTCGTTGAACAGGTCGTCCAGTTGGGACCTCAGGT---------------
----------------------------------------------------------------------------
----------------------------------------------------------------------------
----------------------------------------------------------------------------
----------------------------TGAGGAAGGCGTGAACGTGTTTGGCGTCGCTCACATCTTCGCCAGCTT
CAACGACACCTTCGTCCACGTGACGGACGTTTCCGGACGCGAGACCATCTGTCGCGTCACTGGCGGGATGAAAGTC
AAGGCGGACAGGGACGAAGCCTCGCCCTACGCCGCCATGTTGGCTGCCCAGGACGTCGCAGAAAGATGCAAACAAC
TAGG------------------------------------------------------------------------
----------------------------------------------------------------------------
----------------------------------------------------------------------------
----------------------------------------------------------------------------
----------------------------------------------------------------------------
----------------------------------------------------------------------------
------------------------------------------CATCACCGCCCTTCACATTCGCCTCCGTGCCACC
GGTGGAGTTCGAACCCGTACCCCTGGACCTGGGGCTCAATCTGCCCTTCGGGCCCTTGCCCGTTCCGGCATGAAGA
TCGGCCGAATCGAGGACGTCACACCAGTCCCCACAGATTGCACGCGTAGAAAGGGTGGACGACGCGGTCGACGTCT
CTAAACTCAACGGATTTTTCCTTGCCCGCGGGCGTTGATGGAATGGGGAAGCTTCCTTGGGTTCGCCGTATTTGTT
TGGTTTTTGCTCTCGTAAGAAAAAGAAAATGTTGTTTCATCTTTACTGAAAAAATAAGAAAAATATCAGCAATTGT
GTTGATCTGAATTCTTTTTTTCCAAATGTTTTTCCTTTCAAAAAAAAAAAAAAAAAAAAAAAAAAAAAA-------
----------------------------------------------------------------------------
----------------------------------------------------------------------------
----------------------------------------------------------------------------
----------------------------------------------------------------------------
----------------------------------------------------------------------------
----------------------------------------------------------------------------
----------------------------------------------------------------------------
----------------------------------------------------------------------------
----------------------------------------------------------------------------
----------------------------------------------------------------------------
----------------------------------------------------------------------------
----------------------------------------------------------------------------
----------------------------------------------------------------------------
----------------------------------------------------------------------------
----------------------------------------------------------------------------
----------------------------------------------------------------------------
----------------------------------------------------------------------------
----------------------------------------------------------------------------
----------------------------------------------------------------------------
----------------------------------------------------------------------------
----------------------------------------------------------------------------
----------------------------------------------------------------------------
----------------------------------------------------------------------------
---------------------------------------------------------------------------
>21YB19
----------------------------------------------------------------------------
----------GGAAGCTTATTATTAAGTACTACCAAATTGTTTAAACTTTTATTCAGAACTTAAATTTAAAAACCA
TGGCGCCCAGAAAGCAAAAGAAGGAAGTCGTTGAACAGGTCGTCCAGTTGGGACCTCAGGT---------------
----------------------------------------------------------------------------
----------------------------------------------------------------------------
----------------------------------------------------------------------------
----------------------------TGAGGAAGGCGTGAACGTGTTTGGCGTCGCTCACATCTTCGCCAGCTT
CAACGACACCTTCGTCCACGTGACGGACGTTTCCGGACGCGAGACCTTCTGTCGCGTCACTGGCGGGATGAAAGTC
AAGGCGGACAGGGACGAAGCCTCGCCCTACGCCGCCATGTTGGCTGCCCAGGACGTCGCAGAAAGATGCAAACAAC
TAGG------------------------------------------------------------------------
----------------------------------------------------------------------------
----------------------------------------------------------------------------
----------------------------------------------------------------------------
----------------------------------------------------------------------------
----------------------------------------------------------------------------
------------------------------------------CATCACCGCCCTTCACATTCGCCTCCGTGCCACC
GGTGGAGTTCGAACCCGTACCCCTGGACCTGGGGCTCAATCTGCCCTTCGGGCCCTTGCCCGTTCCGGCATGAAGA
TCGGCCGAATCGAGGACGTCACACCAGTCCCCACAGATTGCACGCGTAGAAAGGGTGGACGACGCGGTCGACGTCT
CTAAACTCAACGGATTTTTCCTTGCCCGCGGGCGTTGATGGAATGGGGAAGCTTCCTTGGGTTCGCCGTATTTGTT
TGGTTTTTGCTCTCGTAAGAAAAAGAAAATGTTGTTTCATCTTTACTGAAAAAATAAGAAAAATATCAGCAATTGT
GTTGATCTGAATTCTTTTTTTCCAAATGTTTTTCCTTTGAAAAAAAAAAAAAA-----------------------
----------------------------------------------------------------------------
----------------------------------------------------------------------------
----------------------------------------------------------------------------
----------------------------------------------------------------------------
----------------------------------------------------------------------------
----------------------------------------------------------------------------
----------------------------------------------------------------------------
----------------------------------------------------------------------------
----------------------------------------------------------------------------
----------------------------------------------------------------------------
----------------------------------------------------------------------------
----------------------------------------------------------------------------
----------------------------------------------------------------------------
----------------------------------------------------------------------------
----------------------------------------------------------------------------
----------------------------------------------------------------------------
----------------------------------------------------------------------------
----------------------------------------------------------------------------
----------------------------------------------------------------------------
----------------------------------------------------------------------------
----------------------------------------------------------------------------
----------------------------------------------------------------------------
----------------------------------------------------------------------------
---------------------------------------------------------------------------
>24YH20
----------------------------------------------------------------------------
----------GGAAGCTTATAATTGAGTAGTTTCAATTTGTTTAAACTTTTATTCAGAACTTAAATTTCATAACAA
TGGCGCCCAGAAAGCAAAAGAAGGAAGTCGTTGAACAGGTCGTCCAGTTGGGACTTCAGGT---------------
----------------------------------------------------------------------------
----------------------------------------------------------------------------
----------------------------------------------------------------------------
----------------------------TGAGGAAGGCGTGAACGTGTTTGGCGTCGCTCACATCTTCGCCAGTTT
CAACGACACCTTCGTCCACGTGACGGACGTTTCCGGACGCGAGACCATCTGTCGCGTCACTGGCGGGATGAAAGTC
AAGGCGGACAGGGACGAAGCCTCGCCCTACGCCGCCATGTTGGCTGCCCAGGACGTC-------------------
----------------------------------------------------------------------------
----------------------------------------------------------------------------
----------------------------------------------------------------------------
----------------------------------------------------------------------------
----------------------------------------------------------------------------
----------------------------------------------------------------------------
--------------------------------------------------------ACATTCGCCTCCGTGCCACC
GGTGGAGTTCGAACCCGTACCCCTGGACCTGGGGCTCAATCTGCCCTTCGGGCCCTTGCCCGTTCCGGCATGAAGA
TCGGCCGAATCGAGGACGTCACTCCAGTCCCCACAGATTGCACGCGTAGAAAGGGTGGACGACGCGGTCGACGTCT
CTAAACTCAACGGATTTTTCCTTGCCCGCGGGCGTTGATGGATTGGGGAAGCTTCCTTGGGTTCGCCGTATTTGTT
TGGTTTTTGCTCTCGTAAGAAAAAGAAAATGTTGTTTCATCTTTACTGAAAAAATAAGAAAAATATCAGCAATTGT
GTTGATCTGAATTCTTTTTTTCCACATGTTTTTCCTTTTAAGAAAAAAAAAAAAAAAAAAAAAAAAAAAAAAAAAA
AAAAAA----------------------------------------------------------------------
----------------------------------------------------------------------------
----------------------------------------------------------------------------
----------------------------------------------------------------------------
----------------------------------------------------------------------------
----------------------------------------------------------------------------
----------------------------------------------------------------------------
----------------------------------------------------------------------------
----------------------------------------------------------------------------
----------------------------------------------------------------------------
----------------------------------------------------------------------------
----------------------------------------------------------------------------
----------------------------------------------------------------------------
----------------------------------------------------------------------------
----------------------------------------------------------------------------
----------------------------------------------------------------------------
----------------------------------------------------------------------------
----------------------------------------------------------------------------
----------------------------------------------------------------------------
----------------------------------------------------------------------------
----------------------------------------------------------------------------
----------------------------------------------------------------------------
----------------------------------------------------------------------------
---------------------------------------------------------------------------
>25YC10
----------------------------------------------------------------------------
----------GGAAGCTTATAATTGAGTAGTTTCAATTTGTTTAAACCTTTATTCAGAACTTAAATTTAAAAACAA
TGGCGCCCAGAAAGCAAAAGAAGGAAGTCGTTGAACAGGTCGTCCAGTTGGGACCTCAGGT---------------
----------------------------------------------------------------------------
----------------------------------------------------------------------------
----------------------------------------------------------------------------
----------------------------TGAGGAAGGCGTGAACGTGTTTGGCGTCGCTCACATCTTCGCCAGTTT
CAACGACACCTTCGTCCACGTGACGGACGTTTCCGGACGCGAGACCATCTGTCGCGTCACTGGCGGGATGAAAGTC
AAGGCGGACAGGGACGAAGCCTCGCCCTACGCCGCCATGTTGGCTGCCCAGGACGTCGCAGAAAGATGCAAACAAC
TAGG------------------------------------------------------------------------
----------------------------------------------------------------------------
----------------------------------------------------------------------------
----------------------------------------------------------------------------
----------------------------------------------------------------------------
----------------------------------------------------------------------------
------------------------------------------CATCACCGCCCTTCACATTCGCCTCCGTGCCACC
GGTGGAGTTCGAACCCGTACCCCTGGACCTGGGGCTCAATCTGCCCTTCGGGCCCTTGCCCGTTCCGGCATGAAGA
TCGGCCGAATCGAGGACGTCACTCCAGTCCCCACAGATTGCACGCGTAGAAAGGGTGGACGACGCGGTCGACGTCT
CTAAACTCAACGGATTTTTCCTTGCCCGCGGGCGTTGATGGATTGGGGAAGCTTCCTTGGGTTCGCCGTATTTGTT
TGGTTTTTGCTCTC--------------------------------------------------------------
-------------------------------------CCAAAAAAAAAAAAAAAAAAAAAAAAAAAAAA-------
----------------------------------------------------------------------------
----------------------------------------------------------------------------
----------------------------------------------------------------------------
----------------------------------------------------------------------------
----------------------------------------------------------------------------
----------------------------------------------------------------------------
----------------------------------------------------------------------------
----------------------------------------------------------------------------
----------------------------------------------------------------------------
----------------------------------------------------------------------------
----------------------------------------------------------------------------
----------------------------------------------------------------------------
----------------------------------------------------------------------------
----------------------------------------------------------------------------
----------------------------------------------------------------------------
----------------------------------------------------------------------------
----------------------------------------------------------------------------
----------------------------------------------------------------------------
----------------------------------------------------------------------------
----------------------------------------------------------------------------
----------------------------------------------------------------------------
----------------------------------------------------------------------------
----------------------------------------------------------------------------
---------------------------------------------------------------------------
>6YI24
----------------------------------------------------------------------------
----------GGAAGCTTATAATTGAGTAGTTTCAATTTGTTTAAACCTTTATTCAGAACTTAAATTTAAAAACAA
TGGCGCCCAGAAAGCAAAAGAAGGAAGTCGTTGAACAGGTCGTCCAGTTGGGACCTCAGGT---------------
----------------------------------------------------------------------------
----------------------------------------------------------------------------
----------------------------------------------------------------------------
----------------------------TGAGGAAGGCGTGAACGTGTTTGGCGTCGCTCACATCTTCGCCAGTTT
CAACGACACCTTCGTCCACGTGACGGACGTTTCCGGACGCGAGACCATCTGTCGCGTCACTGGCGGGATGAAAGTC
AAGGCGGACAGGGACGAAGCCTCGCCCTACGCCGCCATGTTGGCTGCCCAGGACGTCGCAGAAAGATGCAAACAAC
TAGG------------------------------------------------------------------------
----------------------------------------------------------------------------
----------------------------------------------------------------------------
----------------------------------------------------------------------------
----------------------------------------------------------------------------
----------------------------------------------------------------------------
------------------------------------------CATCACCGCCCTTCACATTCGCCTCCGTGCCACC
GGTGGAGTTCGAACCCGTACCCCTGGACCTGGGGCTCAATCTGCCCTTCGGGCCCTTGCCCGTTCCGGCATGAAGA
TCGGCCGAATCGAGGACGTCACTCCAGTCCCCACAGATTGCACGCGTAGAAAGGGTGGACGACGCGGTCGACGTCT
CTAAACTCAACGGATTTTTCCTTGCCCGCGGGCGTTGATGGATTGGGGAAGCTTCCTTGGGTTCGCCGTATTTGTT
TGGTTTTTGCTCTC--------------------------------------------------------------
-------------------------------------CCAAAAAAAAAAAAAAAAAAAAAAAAAAAA---------
----------------------------------------------------------------------------
----------------------------------------------------------------------------
----------------------------------------------------------------------------
----------------------------------------------------------------------------
----------------------------------------------------------------------------
----------------------------------------------------------------------------
----------------------------------------------------------------------------
----------------------------------------------------------------------------
----------------------------------------------------------------------------
----------------------------------------------------------------------------
----------------------------------------------------------------------------
----------------------------------------------------------------------------
----------------------------------------------------------------------------
----------------------------------------------------------------------------
----------------------------------------------------------------------------
----------------------------------------------------------------------------
----------------------------------------------------------------------------
----------------------------------------------------------------------------
----------------------------------------------------------------------------
----------------------------------------------------------------------------
----------------------------------------------------------------------------
----------------------------------------------------------------------------
----------------------------------------------------------------------------
---------------------------------------------------------------------------
>26YF03
----------------------------------------------------------------------------
----------GGAAGCTTATAATTGAGTAGTTTCAATTTGTTTAAACTTTTATTCAGAACTTAAATTTAAAAACAA
TGGCGCCCAGAAAGCAAAAGAAGGAAGTCGTTGAACAGGTCGTCCAGTTGGGACCTCAGGT---------------
----------------------------------------------------------------------------
----------------------------------------------------------------------------
----------------------------------------------------------------------------
----------------------------TGAGGAAGGCGTGAACGTGTTTGGCGTCGCTCACATCTTCGCCAGCTT
CAACGACACCTTCGTCCACGTGACGGACGTTTCCGGACGCGAGACCATCTGTCGCGTCACTGGCGGGATGAAAGTC
AAGGCGGACAGGGACGAAGCCTCGCCCTACGCCGCCATGTTGGCTGCCCAGGACGTCGCAGAAAGATGCAAACAAC
TAGG------------------------------------------------------------------------
----------------------------------------------------------------------------
----------------------------------------------------------------------------
----------------------------------------------------------------------------
----------------------------------------------------------------------------
----------------------------------------------------------------------------
------------------------------------------CATCACCGCCCTTCACATTCTCCTCCGTGCCACC
GGTGGAGTTCGAACCCGTACCCCTGGACCTGGGGCTCAATCTGCCCTTCGGGCCCTTGCCCGTTCCGGCATGAAGA
TCGGCCGAATCGAGGACGTCACTCCAGTCCCCACAGATTGCACGCGTAGAAAGGGTGGACGACGCGGTCGACGTCT
CTAAACTCAACGGATTTTTCCTTGCCCGCGGGCGTTGATGGATTGGGGAAGCTTCCTTGGGTTCGCCGTATTTGTT
TGGTTTTTGCTCTCGTAAGAAAAAGAAAATGTTGTTTCATCTTTACTGAAAAAATAAGAAAAATATCAGCAATTGT
GTTGATCTGAATTCTTTTTTTCCAAATGTTTTTCCTTTTAAGTAAAAAAAAAAAAAAAAAAAAAAAAAAAAAAA--
----------------------------------------------------------------------------
----------------------------------------------------------------------------
----------------------------------------------------------------------------
----------------------------------------------------------------------------
----------------------------------------------------------------------------
----------------------------------------------------------------------------
----------------------------------------------------------------------------
----------------------------------------------------------------------------
----------------------------------------------------------------------------
----------------------------------------------------------------------------
----------------------------------------------------------------------------
----------------------------------------------------------------------------
----------------------------------------------------------------------------
----------------------------------------------------------------------------
----------------------------------------------------------------------------
----------------------------------------------------------------------------
----------------------------------------------------------------------------
----------------------------------------------------------------------------
----------------------------------------------------------------------------
----------------------------------------------------------------------------
----------------------------------------------------------------------------
----------------------------------------------------------------------------
----------------------------------------------------------------------------
---------------------------------------------------------------------------
>18YA01
----------------------------------------------------------------------------
----------GGAAGCTTATAATTGAGTAGTTTCAATTTGTCTAAACTTTTATTCAGAACTTAAATTTAAAAACAA
TGGCGCCCAGAAAGCAAAAGAAGGAAGTCGTTGAACAGGTCGTCCAGTTGGGACCTCAGGT---------------
----------------------------------------------------------------------------
----------------------------------------------------------------------------
----------------------------------------------------------------------------
----------------------------TGAGGAAGGCGTGAACGTGTTTGGCGTCGCTCACATCTTCGCCAGCTT
CAACGACACCTTCGTCCACGTGACGGACATTTCCGGACGCGAGACCATCTGTCGCGTCACTGGCGGGATGAAAGTC
AAGGCGGACAGGGACGAAGCCTCGCCCTACGCCGCCATGTTGGCTGCCCAGGACGTCGCAGAAAGATGCAAACAAC
TAGG------------------------------------------------------------------------
----------------------------------------------------------------------------
----------------------------------------------------------------------------
----------------------------------------------------------------------------
----------------------------------------------------------------------------
----------------------------------------------------------------------------
------------------------------------------CATCACCGCCCTTCACATTCGCCTCCGTGCCACC
GGTGGAGTTCGAACCCGTACCCCTGGACCTGGGGCTCAATCTGCCCTTCGGGCCCTTGCCCGTTCCGGCATGAAGA
TCGGCCGAATCGAGGACGTCACACCAGTCCCCACAGATTGCACGCGTAGAAAGGGTGGACGACGCGGTCGACGTCT
CTAAACTCAACGGATTTTTCCTTGCCCGCGGGCGTTGATGGAATGGGGAAGCTTCCTTGGGTTCGCCGTATTTGTT
TGGTTTTTGCTCTCGTAAGAAAAAGAAAATGTTGTTTCATCTTTACTGAAAAAATAAGAAAAATATCAGCAATTGT
GTTGATCTAAATTCTTTTTTTCCAAATGTTTTTCCTTTTAAAAAAAAAAAAAAAAAAAAAAAAAAAAAA-------
----------------------------------------------------------------------------
----------------------------------------------------------------------------
----------------------------------------------------------------------------
----------------------------------------------------------------------------
----------------------------------------------------------------------------
----------------------------------------------------------------------------
----------------------------------------------------------------------------
----------------------------------------------------------------------------
----------------------------------------------------------------------------
----------------------------------------------------------------------------
----------------------------------------------------------------------------
----------------------------------------------------------------------------
----------------------------------------------------------------------------
----------------------------------------------------------------------------
----------------------------------------------------------------------------
----------------------------------------------------------------------------
----------------------------------------------------------------------------
----------------------------------------------------------------------------
----------------------------------------------------------------------------
----------------------------------------------------------------------------
----------------------------------------------------------------------------
----------------------------------------------------------------------------
----------------------------------------------------------------------------
---------------------------------------------------------------------------
>gDNA-35A21
ATCTCCCAGCTTACTTTCATAGTATTATAATTTTGCTTCGTTCCATTGTGATATATAGACTTTTATTTTACAAATT
TGCGACACTTGTGCGTGTAACGGCAAAGCCATTTTCTCGTCTTTAGCTTTTATTCAGAACTTAAATTTAAAAACAA
TGGCGCCCAGAAAGCAAAAGAAGGAAGTCGTTGAACAGGTCGTCCAGTTGGGACCTCAGGTGAGTTCATTCGTGTA
AGGTGCTCATTCTTTTCTTCTGGCTATAGTAAAAGTACGGTTTTAAGATAAGCAACACTGAACGAAGCTAAAGGGA
CCGCTAAGAAACTTCATTATTCAAGGTTCTATTTTAATCGGCATTTAAGCACGGTGAGACCTTAATATTCAATCTT
TCAAAGACGATCTCCGTTAAATCGAAGCACTAAAGTGCTTGCATACTGAGTGATGCTGTCTTAATGTATATCGTAC
CAATATTGTTTATTTTTGTTGCGTAGGTTGAGGAAGGCGTGAACGTGTTTGGCGTCGCTCACATCTTCGCCAGCTT
CAACGACACCTTCGTCCACGTGACGGACGTTTCCGGACGCGAGACCATCTGTCGCGTCACTGGCGGGATGAAAGTC
AAGGCGGACAGGGACGAAGCCTCGCCCTACGCCGCCATGTTGGCTGCCCAGGACGTCGCAGAAAGATGCAAACAAC
TAGGTAAGGGGGGAGCGAATGTGTTTGTTTTTGTTTTCTTTAAAAACAGATTTTTAGATCTTACGGTATGAGGTTT
GAATATTTTAGTGTATACGTAGTCATCTTCATCAGACTTTTGATTAGTTCTAGGTCTATGGAATATCCTACAAGTC
TGAGATATTGTTACATGCCTGTTTTGCTGAGGAATAAAAAAATGGCGAGTTATGCAGTATTTGACTCATCCTTCAT
AGTGCTTTGATAGAAAATTTTTAACCGTTGACTAATGACTAAAAACTACTTCTTTTTTTCCTTTTTCTCCTTTTTC
TCCTTTTTCTTTTCCTTTTCTATATCCTTTTTTTTCTTAAGATTGTTTGTCATCAATGAATAGTTACATTAAAATT
AAACCACAACAACATTATTCATAACCAAACAACAATTGCGTTCAACAAAGGAGCCTTGTTTATCCTTCATTAAAAA
AAACATTGTTATTAATCGAGAAAAATGTTTTTTTTCTCCAGGCATCACCGCCCTTCACATTCGCCTCCGTGCCACC
GGTGGAGTTCGAACCCGTACCCCTGGACCTGGGGCTCAATCTGCCCTTCGGGCCCTTGCCCGTTCCGGCATGAAGA
TCGGCCGAATCGAGGACGTCACTCCAGTCCCCACAGATTGCACGCGTAGAAAGGGTGGACGACGCGGTCGACGTCT
CTAAACTCAACGGATTTTTCCTTGCCCGCGGGCGTTGATGGATTGGGGAAGCTTCCTTGGGTTCGCCGTATTTGTT
TGGTTTTTGCTCTCGTAAGAAAAAGAAAATGTTGTTTCATCTTTACTGAAAAAATAAGAAAAATATCAGCAATTGT
GTTGATCTGAATTCTTTTTTTCCAAATGTTTTTCCTTTTAAGGCTTCGCGTAGGTAAGATGTAGATCTTAGTTTTT
ATAAGAGAAAGAATTTTTTTTTACGGAACACCGTTGATCTCCTTGGACGGAAAAAAGAAATAAGACCATGTTGGAA
GCGAAGTTTCCAACCGTGTCTTTATTTAAGAAACTATTGGATTCATTGACATCTCTGATTGACGAAGCCTCCTTTG
ATTGTTCTTCGGAGGGTCTGACTCTTCAAGCCATGGACTCTTCCCACGTGGCCCTCGTCTCCGTCAACGTCCCCGT
CGACGTTTTCGAACACTTCCGGTGCGATCGGAATCTTTCCATCGCATTCAATCTCCGCATGGTCGCTAAGATTCTT
AAGCATGCAAATAACGATGATTGGCTGACCGTCAAGGTAGTAATGAAAAAAAGCACTTTCCTTACTACCCCGTCAT
CCAAAGCAAATGTAACGATAACGTTGCCAGAATTTTTTTTTGTTTATTATTGAGTAGACACATTTTTTTTCCGGGA
CTTTTTGACGTAGAATACATAATAGAGCATCATTCTGTTAGAAATTGTATGTTATTTCCAAAAATTAAAATCTTTT
TTTTATCTTTTAAGTTCTTGGCCTGATCCAGGGCCATCAAAATTAACTTACCCCTGTGAAAAGCTAAAAATTAGAA
ATGAAATAAAGATATTTCTGATAATAGATTCAAATTCCTTACAAAAAAGTACCTACAGGAAGTGCCATTCTTTTTT
AGAAATGTTAACTAAAATTTAGTCAAAAATAGGAATATTATTTTCTGTAGATACCTATTGACAAGGAATCTGAATC
TGCTATCAGAAATATAATTTTTGAATTTTAAATTTTTTACTTTCCATAGGTAAGTAAATTTTGATGGCCCTGGATC
AGGCCACGAATTTCATTAAGATTTATAAAAATTAACTTTTTGTAAAGAGGATGAAAAAACGCTCTATTATGATTCC
TAGGAGGAAAACTACCGGAAAAAAATGTGTCTAATATTGAGGGTTTTTTTTATGTTAAAAATCTTTGTTTCTAAAA
TTAGTGACATTTTGTTTTATAAATGGTATCATTAAAAAGCTTTGAATTGCTTTATAGTATAAAAAGCATTATAGAT
AACGGTTTTTGAATTTAATTTTAATTAAGAACTATGAATTTAACATGACTGTTGCTTGTTGCATTTTCATTGGATG
ATGGGGTTTTGTTAAATTTAAGTGAGTGGTGGGCAGGGTGCGATCTAGTGGGGCTAAATAGTGTGACTTAGATCGA
GTTAGCTTATAAATTGGCCCCACGACATCGCACCCTTAAAAATTTATAAGAAAAAAAAATCAAATGACTGATCTAA
TAGTATTTTATCTCTGGATTTATTTGAATCACGTTTAAAAAGATATTTACTTTACAGAAAAAACAGTCTCACTAAA
TGTATGGTCGCATTTGTTTTAATAGGCGAAATCGGACGATGATATAGTGACTTTTGTCATCGGATCTCGTGACAAC
CGCATGATCAGCGAATACGGTACCCGAAAAATGGATCTCGACGTTGAACACCTCGGCATCCCCGAAACGGATTACG
ACGCCGTCGTCAAACTCCCCTCCCTGGAACTCCAACGCGTCATCCGTGACCTGAGTGTCTTTGGGGAAAGCGTGAC
CATCGCCGTGGAAAAGGAGGGAATTTCGTTTTCCACGACGGGCGATCTGGTTTCAGGAAGCGTCAAATTAGCCCAG
AGTCCGGCCGGCTTGCGCGAGGAAAACGCCGTCGTCGTCGAGTTGAAGGAGGCCACGAACCTCACCTTCGCCCTCA
AATATTTGGGTCTCTTCACCCGCTCGACTGGGTTATCGACGCAGGTTTGTCTTTTGCTCTGCAGATAGATAGTTA
>PCNA-1CC08
----------------------------------------------------------------------------
----------------------------------------------------------------------------
----------------------------------------------------------------------------
----------------------------------------------------------------------------
----------------------------------------------------------------------------
----------------------------------------------------------------------------
----------------------------------------------------------------------------
----------------------------------------------------------------------------
----------------------------------------------------------------------------
----------------------------------------------------------------------------
----------------------------------------------------------------------------
----------------------------------------------------------------------------
----------------------------------------------------------------------------
----------------------------------------------------------------------------
----------------------------------------------------------------------------
----------------------------------------------------------------------------
----------------------------------------------------------------------------
----------------------------------------------------------------------------
----------------------------------------------------------------------------
----------------------------------------------------------------------------
------GGAAGCTTATTATTAAGTACTACCAATTTGTTTAAAGCTTCGCGTAGGTAAGATGTAGATCTTCGTTTTT
ATAAGAGAAAGAATTTTTTTTTACGGAACACCGTTGATCTCCTTGGACGGAAAAAAGAAATAAGACCATGTTGGAA
GCGAAGTTTCCAACCGTGTCTTTATTTAAGAAACTATTGGATGCATTGACATCTCTGATTGACGAAGCCTCCTTTG
ATTGTTCTTCGGAGGGTCTGACTCTTCAAGCCATGGACTCTTCCCACGTGGCCCTCGTCTCCGTCAACGTCCCCGT
CGACGTTTTCGAACACTTCCGGTGCGATCGGAATCTTTCCATCGCATTCAATCTCCGCATGGTCGCTAAGATTCTT
AAGCATGCAAATAACGATGATTGGCTGACCGTCAAGG---------------------------------------
----------------------------------------------------------------------------
----------------------------------------------------------------------------
----------------------------------------------------------------------------
----------------------------------------------------------------------------
----------------------------------------------------------------------------
----------------------------------------------------------------------------
----------------------------------------------------------------------------
----------------------------------------------------------------------------
----------------------------------------------------------------------------
----------------------------------------------------------------------------
----------------------------------------------------------------------------
----------------------------------------------------------------------------
----------------------------------------------------------------------------
--------------------------CGAAATCGGACGATGATATAGTGACTTTTGTCATCGGATCTCGTGACAAC
CGCATGATCAGCGAATACGGTACCCGAAAAATGGATCTCGACGTTGAACACCTCGGCATCCCCGAAACGGATTACG
ACGCCGTCGTCAAACTCCCCTCCCTGGAACTCCAACGCGTCATCCGTGACCTGAGTGTCTTTGGGAAAAGCGTGAC
CATCGCCGTGGAAAAGGAGGGAATTTCGTTTTCCACGACGGGCGATCTGGTTTCAGGAAGCGTCAAATTAGCCCAG
AGTCCGGCCGGCTTGCGCGAG-------------------------------------------------------
---------------------------------------------------------------------------
>SL-Forme1
----------------------------------------------------------------------------
----------GGAAGCTTATAATTGAGTAGTTTCAATTTGTTTAAA------------------------------
----------------------------------------------------------------------------
----------------------------------------------------------------------------
----------------------------------------------------------------------------
----------------------------------------------------------------------------
----------------------------------------------------------------------------
----------------------------------------------------------------------------
----------------------------------------------------------------------------
----------------------------------------------------------------------------
----------------------------------------------------------------------------
----------------------------------------------------------------------------
----------------------------------------------------------------------------
----------------------------------------------------------------------------
----------------------------------------------------------------------------
----------------------------------------------------------------------------
----------------------------------------------------------------------------
----------------------------------------------------------------------------
----------------------------------------------------------------------------
----------------------------------------------------------------------------
------GGAAGCTTATAATTGAGTAGTTTCAATTTGTTTAAA----------------------------------
----------------------------------------------------------------------------
----------------------------------------------------------------------------
----------------------------------------------------------------------------
----------------------------------------------------------------------------
----------------------------------------------------------------------------
----------------------------------------------------------------------------
----------------------------------------------------------------------------
----------------------------------------------------------------------------
----------------------------------------------------------------------------
----------------------------------------------------------------------------
----------------------------------------------------------------------------
----------------------------------------------------------------------------
----------------------------------------------------------------------------
----------------------------------------------------------------------------
----------------------------------------------------------------------------
----------------------------------------------------------------------------
----------------------------------------------------------------------------
----------------------------------------------------------------------------
----------------------------------------------------------------------------
----------------------------------------------------------------------------
----------------------------------------------------------------------------
----------------------------------------------------------------------------
----------------------------------------------------------------------------
---------------------------------------------------------------------------
>SL-Forme2
----------------------------------------------------------------------------
----------GGAAGCTTATTATTAAGTACTACCAATTTGTTTAAA------------------------------
----------------------------------------------------------------------------
----------------------------------------------------------------------------
----------------------------------------------------------------------------
----------------------------------------------------------------------------
----------------------------------------------------------------------------
----------------------------------------------------------------------------
----------------------------------------------------------------------------
----------------------------------------------------------------------------
----------------------------------------------------------------------------
----------------------------------------------------------------------------
----------------------------------------------------------------------------
----------------------------------------------------------------------------
----------------------------------------------------------------------------
----------------------------------------------------------------------------
----------------------------------------------------------------------------
----------------------------------------------------------------------------
----------------------------------------------------------------------------
----------------------------------------------------------------------------
------GGAAGCTTATTATTAAGTACTACCAATTTGTTTAAA----------------------------------
----------------------------------------------------------------------------
----------------------------------------------------------------------------
----------------------------------------------------------------------------
----------------------------------------------------------------------------
----------------------------------------------------------------------------
----------------------------------------------------------------------------
----------------------------------------------------------------------------
----------------------------------------------------------------------------
----------------------------------------------------------------------------
----------------------------------------------------------------------------
----------------------------------------------------------------------------
----------------------------------------------------------------------------
----------------------------------------------------------------------------
----------------------------------------------------------------------------
----------------------------------------------------------------------------
----------------------------------------------------------------------------
----------------------------------------------------------------------------
----------------------------------------------------------------------------
----------------------------------------------------------------------------
----------------------------------------------------------------------------
----------------------------------------------------------------------------
----------------------------------------------------------------------------
----------------------------------------------------------------------------
---------------------------------------------------------------------------
