# Supplementary material for: Chætognath transcriptome reveals ancestral and unique features among bilaterians
Source: Genome Biol. 2008 Jun 4;9(6):R94. doi: 10.1186/gb-2008-9-6-r94 (PMC2481426; doi:10.1186/gb-2008-9-6-r94)
Supplement: Additional data file 16 — All the alignments in Additional data files 15, 16, 17 clearly exhibit lack of a SL motif in the genomic sequence. [file gb-2008-9-6-r94-S16.fast]

>35A21
ATGATGGGCCGTCTCACTCTCTCTAGTTCTGCATGATACTCGTCTTTTAGCTAGAGACGT
CTTAGTTTTCTCCTATCCCCTTTCCCCCCGCTCTTTTATTGACCTCTCTTTCATCCGAGA
GATAACCTGCGTCGTTCGGTGCGCTTTTGGATGGACGCTGATTAGACGGCGCCCTCGTTT
TTGACGTTTAATGTCGGCGCCATCGTAACGACGACGATGTCCGACGTGGAAGACTTTATC
GGGGACGACGACGAGGAGTACGACTTGGAGTATTCCGAAGAGTCCAACTCCGAACCCGAC
GTCGATCTCGAAAATCAATACTACAACTCCAAGGCGCTGAAGGAGGATAACCCCAGGGCC
GCCTTGGAATCCTTTCAAAAGTAAGGTTCTGATTGTTCTTTATCCCCGTTTTTTTTCTCG
TCTAAATTCAAGTCGTTCCGTTTTCTGAGGTTTACCTGTCGTTATAACTACAAGTTAGTG
TCCGAGTTGGGACATGAAAATAGAAATTAACTAGTAAGAATGAAACGACTTTCCGTGAAC
ACCATATTTTTAATAGTTTGTTTAAATTAGGTTGTTAACGGTACAGTAAATACGATTACT
TCGTGTGCCTCGCCTCGTTTCTACGCTCTAGTTTTTCATCATATCTTTTTATCGTGAGTC
ATTCTCAGTTTTCCAACGCGGGAGAGCCTTTCCTGAATGTCGAACGACAGAACCGGTTTT
TCCCTCCGCCAGTCAAAAATCGATTTAATTCTTTCCTTCTCTCTATCTCGCTTACCCCTC
CTAACAGAGTCCTCGACTTGGAGGATGAAAAGGGAGAATGGGGATTCAAGGCCCTCAAAC
AGATGATCAAGATCCATTACAAACTGGGCAACTACGAGGAGATGATGGTCCGCTACAAGC
TCTTGCTCGGATACATCAAGAGCGCCGTCACGCGAAACTACTCGGAAAAGTCGATCAACT
CCATTCTCGACTACATCTCCACTTCGAAGAACATGGAACTCTTGCAAGACTTTTACGAGA
CGACGTTAGAGGCGTTGAAGGATGCCAAGAACGATCGGCTCTGGTTCAAGACCAACACCA
AACTCGGCAAACTTTATTTCGACCGGAACGAGTTCAACAAATTGGCCAAGATCCTGAAGC
AGCTCCGCCTCTCCTGCCAAACGGAGGACGGAGAAGAGGATCTCAAAAAGGGGACCCAGC
TCCTGGAGATCTACGCTTTGGAAATTCAAATGTACACGGCGCAGAAGAACAACAAAAAGC
TCAAGGCCCTTTACGAACAGGTGGGATAAGTGGGAAACGGAACTCCGAGGTAAAGACACG
GAGTCGTATCCTGTTTCAGTCTTTCCTGAAAAATGTATTAAGTGGTGGACCGGAAAAAAA
ATTGGAAATTGACCGTGGTGGTGGATTTGA
>COP9-18YB09
------------------------------------------------------------
-------------------------GGAAGCTTATAATTGAGTAGTTTCAATTTGTTTAA
AATAACCTGCGTCGTTCGTTGCGCTTTTGGATGGACGCTGATTAGACGGCGCCCTCGTTT
TTGACGTTTAATGTCGGCGCCATCGTAACGACGACGATGTCCGACGTGGAAGACTTTATC
GGGGACGACGACGAGGAGTACGACTTGGAGTATTCCGAAGAGTCCAATTCCGAACCCGAC
GTCGATCTCGAAAATCAATACTACAACTCCAAGGCGCTGAAGGAGGATAACCCCAGGGCC
GCCTTGGAATCCTTTCAAAA----------------------------------------
------------------------------------------------------------
------------------------------------------------------------
------------------------------------------------------------
------------------------------------------------------------
------------------------------------------------------------
------------------------------------------------------------
-------AGTCCTCGACTTGGAGGATGAAAAGGGAGAATGGGGATTCAAGGCCCTCAAAC
AGATGATCAAGATCCATTACAAACTGGGCAACTACGAGGAGATGATGGTCCGCTACAAGC
TCTTGCTCGGATACATCAAGAGCGCCGTCACGCGAAACTACTCGGAAAAGTCGATCAACT
CCATTCTCGACTACATCTCCACTTCGAAGAACATGGAACTCTTGCAAGACTTTTACGAGA
CGACGTTAGAGGCGTTGAAGGATGCCAAGAACGATCGGCTCTGGTTCAAGACCAACACCA
AACTCGGCAAACTTTATTTCGACCGGAACGAGTTCAACAAATTGGCCAAGATCCTGAAGC
AGCTCCGCCTCTCCTGCCAAACGGAGGACGGAGAAGAGGATCTCAAAAAGGGGACCCAGC
TCCTGGAGATCTACGCTTTGGAAATTCAAATGTACACGGCGCAGAAGAACAACAAAAAGC
TCAAGGCCCTTTACGAACAGAGTT------------------------------------
------------------------------------------------------------
------------------------------
>6YE11
------------------------------------------------------------
-------------------------GGAAGCTTATAATTGAGTAGTTTCAATTTGTTTAA
AATAACCTGCGTCGTTCGTTGCGCTTTTGGATGGACGCTGATTAGACGGCGCCCTCGTTT
TTGACGTTTAATGTCGGCGCCATCGTAACGACGACGATGTCCGACGTGGAAGACTTTATC
GGGGACGACGACGAGGAGTACGACTTGGAGTATTCCGAAGAGTCCAATTCCGAACCCGAC
GTCGATCTCGAAAATCAATACTACAACTCCAAGGCGCTGAAGGAGGATAACCCCAGGGCC
GCCTTGGAATCCTTTCAAAA----------------------------------------
------------------------------------------------------------
------------------------------------------------------------
------------------------------------------------------------
------------------------------------------------------------
------------------------------------------------------------
------------------------------------------------------------
-------AGTCCTCGACTTGGAGGATGAAAAGGGAGAATGGGGATTCAAGGCCCTCAAAC
AGATGATCAAGATCCATTACAAACTGGGCAACTACGAGGAGATGATGGTCCGCTACAAGC
TCTTGCTCGGATACATCAAGAGCGCCGTCACGCGAAACTACTCGGAAAAGTCGATCAACT
CCATTCTCGACTACATCTCCACTTCGAAGAACATGGAACTCTTGCAAGACTTTTACGAGA
CGACGTTAGAGGCGTTGAAGGATGCCAAGAACGATCGGCTCTGGTTCAAGACCAACACCA
AACTCGGCAAACTTTATTTCGACCGGAACGAGTTCAACAAATTGGCCAAGATCCTGAAGC
AGCTCCGCCTCTCCTGCCAAACGGAGGACGGAGAAGAGGATCTCAAAAAGGGGACCCAG-
------------------------------------------------------------
------------------------------------------------------------
------------------------------------------------------------
------------------------------
>SL-Form1
------------------------------------------------------------
-------------------------GGAAGCTTATAATTGAGTAGTTTCAATTTGTTTAA
A-----------------------------------------------------------
------------------------------------------------------------
------------------------------------------------------------
------------------------------------------------------------
------------------------------------------------------------
------------------------------------------------------------
------------------------------------------------------------
------------------------------------------------------------
------------------------------------------------------------
------------------------------------------------------------
------------------------------------------------------------
------------------------------------------------------------
------------------------------------------------------------
------------------------------------------------------------
------------------------------------------------------------
------------------------------------------------------------
------------------------------------------------------------
------------------------------------------------------------
------------------------------------------------------------
------------------------------------------------------------
------------------------------------------------------------
------------------------------
