# Supplementary material for: Chætognath transcriptome reveals ancestral and unique features among bilaterians
Source: Genome Biol. 2008 Jun 4;9(6):R94. doi: 10.1186/gb-2008-9-6-r94 (PMC2481426; doi:10.1186/gb-2008-9-6-r94)
Supplement: Additional data file 17 — All the alignments in Additional data files 15, 16, 17 clearly exhibit lack of a SL motif in the genomic sequence. [file gb-2008-9-6-r94-S17.fast]

>gDNA-35A21
CGCGTCTGTCTGGTCTACATCTGTGTTAGTTCGTTTAGTTGTATAACGTACCGCAATATT
ATTTAATCGCCTCTTAATTTCTTTATATAACGAGCGTCGAAAATTATTCGCGCGTTTTTA
TTTAATTTTCTATTGATTTGTTTTCGTTTACTGTAGCCGTCTTTATTTTTTTTATTCGTT
TTATTAGACTGAAGAGGAATCTTGCTTTAACCGTGTTTCGATCTGACTAAAAAAACAACT
CTTTTCCGACTCTCTCATTTTGTCTTTTCGTCAAAATGAGTCCCTCCTTATTCTTCGTCT
TCATTTCTACGTTGATCGTAGCCACGTTGTTCCGGGTTGTTTCTTCCATCTCTTGCGTAC
AATGCGATTCAAGGTGAGATAATTTGTTCTATCCTTCCTTATGAATTACAATGTTGTTTT
TTTTAATGTTAATTTGTTTTTTTCCAGTTTTTTTTTTTTTATTTACGTCCTTGAAAGTTA
CGTTTTCTTATTCATTTAGCACCGATCCGTTATGTACGGAGTTCTTCACCACGTCCTCAT
TTGTTCCGGCTCCGACTCCTTGTGATCACATCTACGACGCCAAATACTGCGTGAAAACGA
CGGGCGTCTACGGTGGCAAAGTCGGCACGCAACGATTCTGCTCGTCGAGGGACTTGTACA
ACAAATGCCAGGTACGCGGATTTGAGAGATTCTGGAACCTCGTTTGGAAGGGGTTCTCAG
AAAGGAGGGTTATTGAGGATATGGGACCGCGTGGGGATATTTCTGTTGTCAAAAGGGGGT
CTGATTAACGAAGTTTTTAAGCTTTGACATATCAGCATTCGGCAGCAATGTATTTTTTTT
AAAGATTACCCGTACCCACGTAATTCTTTTTTCAGGATATCATGTTCGCTGATCACGAGA
GAAAATATCGCGCTTGCGCCTACACGTGCAAAGATCGAAACGGATGTAACGGCGCCGAGT
CCACGCGCGTCTCCAAAACTGGCGTTTTGGTCGCTCTCGCCGTCTCTTTCTTCGCCTATC
GAGGACTATACTGAACTGTTTATACAGAAATTTGGGCTTTATCAAACGAAAAAAAAAATC
TCGTTCTATCTACATTTGCGAGTCTAAATTGTATTTCCGTTGTTTGTTACGTTTTAGATA
AGGTATTGACTATTTTGGTAATTTCCGATTTAGCTCAAACCCCAGTTAACGAATTTTCAA
CATGTAACCACATTTTACAAAA
>6YJ13
------------------------------------------------------------
------------------------------------------------------------
-------------------------------GGAAGCTTATAATTGAGTAGTTTCAATTT
GTTTAAAACTGAAGAGGAATCTTGCTTTAACTGTGTTTCGATCTGACTAAAAAAACAACT
CTTTTCCGACTCTCTCATTTTGTCTTTTCGTCAAAATGAGTCCCTCCTTATTCTTCGTCT
TCATTTCTACGTTGATCGTAGCCACGTTGTTCCGGGTTGTTTCTTCCATCTCTTGCGTAC
AATGCGATTCAAG-----------------------------------------------
------------------------------------------------------------
-------------------CACCGATCCGTTATGTACGGAGTTCTTCACCACGTCCTCAT
TTGTTCCGGCTCCGACTCCTTGTGATCACATCTACGACGCCAAATACTGCGTGAAAACGA
CGGGCGTCTACGGTGGCAAAGTCGGCACGCAACGATTCTGCTCGTCGAGGGACTTGTACA
ACAAATGCCAGG------------------------------------------------
------------------------------------------------------------
------------------------------------------------------------
------------------------------------ATATCATGTTCGCTGATCACGAGA
GAAAATATCGCGCTTGCGCCTACACGTGCAAAGATCGAAACGGATGTAACGGCGCCGAGT
CCACGCGCGTCTCCAAAACTGGCGTTTTGGTCGCTCTCGCCGTCTCTTTCTTCGCCTATC
GAGGACTATACTGAACTGTTGATACAGAAATTTGGGCTTTATCAAACGAAAAAAAAAAAA
AAAAAAAAAAAAAAAAAA------------------------------------------
------------------------------------------------------------
----------------------
>SL-Form
------------------------------------------------------------
------------------------------------------------------------
-------------------------------GGAAGCTTATAATTGAGTAGTTTCAATTT
GTTTAAA-----------------------------------------------------
------------------------------------------------------------
------------------------------------------------------------
------------------------------------------------------------
------------------------------------------------------------
------------------------------------------------------------
------------------------------------------------------------
------------------------------------------------------------
------------------------------------------------------------
------------------------------------------------------------
------------------------------------------------------------
------------------------------------------------------------
------------------------------------------------------------
------------------------------------------------------------
------------------------------------------------------------
------------------------------------------------------------
------------------------------------------------------------
----------------------
